# Supplementary material for: Promoter-Bound p300 Complexes Facilitate Post-Mitotic Transmission of Transcriptional Memory
Source: PLoS One. 2014 Jun 19;9(6):e99989. doi: 10.1371/journal.pone.0099989 (PMC4063784; doi:10.1371/journal.pone.0099989)
Supplement: File S1 — p300 ChIP-Seq enhancer peaks. (XLS) [file pone.0099989.s011.xls]

## Sheet: p300_Asy
#chrom	chromStart	chromEnd	name
chr14	75706074	75706094	2
chr14	75706094	75706234	1
chr14	75706294	75706354	1
chr14	75706594	75706654	1
chr14	75706734	75706894	1
chr14	75707394	75707554	1
chr14	75707654	75707674	1
chr14	75707694	75707794	1
chr14	75709394	75709414	1
chr14	75709674	75709814	1
chr14	75710074	75710234	1
chr14	75710294	75710394	1
chr14	75710394	75710434	2
chr14	75710434	75710554	1
chr14	75710594	75710614	1
chr14	75711354	75711494	1
chr14	75711514	75711594	1
chr14	75711614	75711654	1
chr14	75712494	75712554	1
chr14	75712694	75712814	1
chr14	75712814	75712954	2
chr14	75712954	75712974	1
chr14	75713334	75713494	1
chr14	75713814	75713874	1
chr14	75713934	75713960	2
chr14	75713960	75713965	3
chr14	75713965	75713994	2
chr14	75713994	75713995	3
chr14	75713995	75714015	4
chr14	75714015	75714077	6
chr14	75714077	75714084	5
chr14	75714084	75714094	6
chr14	75714094	75714103	5
chr14	75714103	75714110	6
chr14	75714110	75714144	5
chr14	75714144	75714145	4
chr14	75714145	75714156	3
chr14	75714156	75714165	5
chr14	75714165	75714253	3
chr14	75714253	75714254	2
chr14	75714254	75714276	3
chr14	75714276	75714278	4
chr14	75714278	75714290	5
chr14	75714290	75714306	4
chr14	75714306	75714329	3
chr14	75714329	75714339	2
chr14	75714339	75714358	3
chr14	75714358	75714367	4
chr14	75714367	75714368	5
chr14	75714368	75714369	4
chr14	75714369	75714373	5
chr14	75714373	75714403	6
chr14	75714403	75714404	7
chr14	75714404	75714406	6
chr14	75714406	75714426	7
chr14	75714426	75714451	6
chr14	75714451	75714508	7
chr14	75714508	75714517	6
chr14	75714517	75714522	5
chr14	75714522	75714523	4
chr14	75714523	75714544	3
chr14	75714544	75714549	4
chr14	75714549	75714556	3
chr14	75714556	75714577	2
chr14	75714577	75714601	3
chr14	75714601	75714690	2
chr14	75714690	75714727	3
chr14	75714727	75714760	2
chr14	75714760	75714776	3
chr14	75714776	75714791	4
chr14	75714791	75714840	3
chr14	75714840	75714883	2
chr14	75714883	75714888	3
chr14	75714888	75714908	2
chr14	75714908	75714928	1
chr14	75714928	75714949	2
chr14	75714949	75715018	3
chr14	75715018	75715029	5
chr14	75715029	75715033	4
chr14	75715033	75715035	3
chr14	75715035	75715060	4
chr14	75715060	75715081	5
chr14	75715081	75715085	4
chr14	75715085	75715087	5
chr14	75715087	75715107	3
chr14	75715107	75715149	2
chr14	75715149	75715168	3
chr14	75715168	75715208	2
chr14	75715208	75715268	1
chr14	75715268	75715294	2
chr14	75715294	75715299	3
chr14	75715299	75715399	2
chr14	75715399	75715439	1
chr14	75715459	75715701	1
chr14	75715701	75715706	3
chr14	75715706	75715737	2
chr14	75715737	75715757	3
chr14	75715757	75715765	2
chr14	75715765	75715797	3
chr14	75715797	75715813	4
chr14	75715813	75715851	5
chr14	75715851	75715855	3
chr14	75715855	75715870	4
chr14	75715870	75715883	5
chr14	75715883	75715887	6
chr14	75715887	75715903	5
chr14	75715903	75715915	6
chr14	75715915	75715963	5
chr14	75715963	75716004	3
chr14	75716004	75716028	5
chr14	75716028	75716053	4
chr14	75716053	75716059	3
chr14	75716059	75716073	4
chr14	75716073	75716089	5
chr14	75716089	75716093	6
chr14	75716093	75716136	7
chr14	75716136	75716137	8
chr14	75716137	75716142	9
chr14	75716142	75716143	10
chr14	75716143	75716149	9
chr14	75716149	75716153	10
chr14	75716153	75716154	11
chr14	75716154	75716156	10
chr14	75716156	75716164	9
chr14	75716164	75716174	10
chr14	75716174	75716180	11
chr14	75716180	75716183	12
chr14	75716183	75716185	11
chr14	75716185	75716209	12
chr14	75716209	75716218	11
chr14	75716218	75716220	13
chr14	75716220	75716223	14
chr14	75716223	75716231	13
chr14	75716231	75716236	14
chr14	75716236	75716240	13
chr14	75716240	75716243	14
chr14	75716243	75716258	13
chr14	75716258	75716259	12
chr14	75716259	75716266	14
chr14	75716266	75716268	15
chr14	75716268	75716274	16
chr14	75716274	75716277	17
chr14	75716277	75716287	18
chr14	75716287	75716292	17
chr14	75716292	75716293	16
chr14	75716293	75716304	18
chr14	75716304	75716314	17
chr14	75716314	75716315	16
chr14	75716315	75716318	17
chr14	75716318	75716324	18
chr14	75716324	75716325	17
chr14	75716325	75716335	18
chr14	75716335	75716341	17
chr14	75716341	75716342	18
chr14	75716342	75716347	19
chr14	75716347	75716349	20
chr14	75716349	75716353	21
chr14	75716353	75716354	22
chr14	75716354	75716358	23
chr14	75716358	75716368	24
chr14	75716368	75716370	22
chr14	75716370	75716389	21
chr14	75716389	75716403	20
chr14	75716403	75716409	21
chr14	75716409	75716415	20
chr14	75716415	75716418	19
chr14	75716418	75716420	18
chr14	75716420	75716423	19
chr14	75716423	75716427	18
chr14	75716427	75716442	17
chr14	75716442	75716443	16
chr14	75716443	75716449	15
chr14	75716449	75716467	14
chr14	75716467	75716468	15
chr14	75716468	75716471	14
chr14	75716471	75716475	15
chr14	75716475	75716480	14
chr14	75716480	75716488	13
chr14	75716488	75716491	14
chr14	75716491	75716492	13
chr14	75716492	75716497	12
chr14	75716497	75716499	11
chr14	75716499	75716501	10
chr14	75716501	75716504	9
chr14	75716504	75716508	8
chr14	75716508	75716531	7
chr14	75716531	75716539	8
chr14	75716539	75716553	7
chr14	75716553	75716567	6
chr14	75716567	75716570	7
chr14	75716570	75716608	6
chr14	75716608	75716617	5
chr14	75716617	75716621	4
chr14	75716621	75716638	3
chr14	75716638	75716667	2
chr14	75716667	75716681	3
chr14	75716681	75716766	2
chr14	75716766	75716777	3
chr14	75716777	75716794	2
chr14	75716794	75716817	3
chr14	75716817	75716829	2
chr14	75716829	75716860	3
chr14	75716860	75716880	2
chr14	75716880	75716900	1
chr14	75716900	75716920	2
chr14	75716920	75716980	1
chr14	75717200	75717220	1
chr14	75717220	75717280	2
chr14	75717280	75717340	1
chr14	75717340	75717360	2
chr14	75717360	75717380	1
chr14	75717500	75717640	1
chr14	75717740	75717880	1
chr14	75718060	75718180	1
chr14	75719000	75719040	1
chr14	75719040	75719084	2
chr14	75719084	75719142	3
chr14	75719142	75719150	2
chr14	75719150	75719157	3
chr14	75719157	75719177	2
chr14	75719177	75719234	3
chr14	75719234	75719235	2
chr14	75719235	75719281	3
chr14	75719281	75719321	2
chr14	75719321	75719361	1
chr14	75719461	75719621	1
chr14	75719721	75719821	1
chr14	75719861	75720041	1
chr14	75720681	75720841	1
chr14	75720861	75720901	1
chr14	75720901	75720941	2
chr14	75720941	75721041	1
chr14	75721061	75721181	1
chr14	75721181	75721186	2
chr14	75721186	75721287	3
chr14	75721287	75721327	2
chr14	75721327	75721347	1
chr14	75721447	75721507	1
chr14	75721507	75721607	2
chr14	75721607	75721647	1
chr14	75721827	75721867	1
chr14	75722707	75722847	1
chr14	75723007	75723147	1
chr14	75723747	75723787	1
chr14	75723787	75723907	2
chr14	75723907	75723947	1
chr14	75723987	75724127	1
chr14	75724347	75724467	1
chr14	75725247	75725327	1
chr14	75725327	75725467	2
chr14	75725467	75725487	1
chr14	75725487	75725488	2
chr14	75725488	75725507	3
chr14	75725507	75725532	2
chr14	75725532	75725581	3
chr14	75725581	75725584	4
chr14	75725584	75725628	5
chr14	75725628	75725638	6
chr14	75725638	75725664	5
chr14	75725664	75725665	7
chr14	75725665	75725676	8
chr14	75725676	75725709	9
chr14	75725709	75725711	10
chr14	75725711	75725714	11
chr14	75725714	75725716	12
chr14	75725716	75725722	13
chr14	75725722	75725730	12
chr14	75725730	75725731	13
chr14	75725731	75725744	12
chr14	75725744	75725748	11
chr14	75725748	75725766	12
chr14	75725766	75725778	14
chr14	75725778	75725783	12
chr14	75725783	75725785	13
chr14	75725785	75725786	12
chr14	75725786	75725795	14
chr14	75725795	75725814	16
chr14	75725814	75725815	15
chr14	75725815	75725823	14
chr14	75725823	75725826	15
chr14	75725826	75725830	14
chr14	75725830	75725832	15
chr14	75725832	75725836	14
chr14	75725836	75725838	15
chr14	75725838	75725843	16
chr14	75725843	75725846	17
chr14	75725846	75725849	18
chr14	75725849	75725851	20
chr14	75725851	75725857	21
chr14	75725857	75725859	22
chr14	75725859	75725860	21
chr14	75725860	75725861	22
chr14	75725861	75725866	21
chr14	75725866	75725873	20
chr14	75725873	75725876	21
chr14	75725876	75725878	22
chr14	75725878	75725879	23
chr14	75725879	75725889	24
chr14	75725889	75725893	25
chr14	75725893	75725894	26
chr14	75725894	75725896	27
chr14	75725896	75725899	28
chr14	75725899	75725902	29
chr14	75725902	75725908	30
chr14	75725908	75725909	31
chr14	75725909	75725910	32
chr14	75725910	75725912	33
chr14	75725912	75725914	35
chr14	75725914	75725916	37
chr14	75725916	75725922	35
chr14	75725922	75725923	37
chr14	75725923	75725925	36
chr14	75725925	75725926	37
chr14	75725926	75725936	38
chr14	75725936	75725937	37
chr14	75725937	75725942	39
chr14	75725942	75725943	41
chr14	75725943	75725944	40
chr14	75725944	75725945	41
chr14	75725945	75725947	39
chr14	75725947	75725949	40
chr14	75725949	75725952	41
chr14	75725952	75725960	42
chr14	75725960	75725961	43
chr14	75725961	75725986	42
chr14	75725986	75725988	41
chr14	75725988	75725992	39
chr14	75725992	75725993	40
chr14	75725993	75725996	39
chr14	75725996	75725999	38
chr14	75725999	75726003	36
chr14	75726003	75726007	35
chr14	75726007	75726010	34
chr14	75726010	75726015	33
chr14	75726015	75726024	32
chr14	75726024	75726026	31
chr14	75726026	75726029	30
chr14	75726029	75726030	29
chr14	75726030	75726039	28
chr14	75726039	75726043	27
chr14	75726043	75726044	26
chr14	75726044	75726046	25
chr14	75726046	75726048	24
chr14	75726048	75726051	23
chr14	75726051	75726052	22
chr14	75726052	75726058	21
chr14	75726058	75726060	20
chr14	75726060	75726062	19
chr14	75726062	75726063	16
chr14	75726063	75726064	17
chr14	75726064	75726072	15
chr14	75726072	75726075	14
chr14	75726075	75726076	13
chr14	75726076	75726077	12
chr14	75726077	75726087	11
chr14	75726087	75726092	9
chr14	75726092	75726097	7
chr14	75726097	75726099	6
chr14	75726099	75726102	4
chr14	75726102	75726110	3
chr14	75726110	75726130	2
chr14	75726130	75726150	1
chr14	75726170	75726210	1
chr14	75726230	75726270	1
chr14	75726270	75726330	2
chr14	75726330	75726390	1
chr14	75727050	75727190	1
chr14	75727250	75727350	1
chr14	75727510	75727550	1
chr14	75727550	75727670	2
chr14	75727670	75727710	1
chr14	75727930	75728010	1
chr14	75728010	75728070	2
chr14	75728070	75728170	1
chr14	75728410	75728450	1
chr14	75728450	75728451	2
chr14	75728451	75728473	3
chr14	75728473	75728476	2
chr14	75728476	75728558	3
chr14	75728558	75728598	2
chr14	75728598	75728618	1
chr14	75728978	75729138	1
chr14	75730078	75730218	1
chr14	75730878	75730918	1
chr14	75730918	75730998	2
chr14	75730998	75731018	1
chr14	75731058	75731198	1
chr14	75732378	75732538	1
chr14	75733518	75733618	1
chr14	75733798	75733938	1
chr14	75734718	75734878	1
chr14	75735198	75735358	1
chr14	75735698	75735798	1
chr14	75735798	75735858	2
chr14	75735858	75735878	1
chr14	75735978	75736058	1
chr14	75736058	75736098	2
chr14	75736098	75736133	3
chr14	75736133	75736213	2
chr14	75736213	75736253	1
chr14	75736693	75736853	1
chr14	75738933	75739013	1
chr14	75739093	75739173	1
chr14	75739173	75739233	2
chr14	75739233	75739293	1
chr14	75740253	75740293	1
chr14	75740333	75740413	1
chr14	75740413	75740473	2
chr14	75740473	75740493	1
chr14	75740493	75740553	2
chr14	75740573	75740653	1
chr14	75741133	75741173	1
chr14	75741173	75741273	2
chr14	75741273	75741293	1
chr14	75741373	75741533	1
chr14	75741593	75741633	1
chr14	75741633	75741673	2
chr14	75741673	75741715	1
chr14	75741715	75741719	3
chr14	75741719	75741748	4
chr14	75741748	75741780	3
chr14	75741780	75741860	2
chr14	75741860	75741880	1
chr14	75741980	75742140	1
chr14	75742260	75742420	1
chr14	75742560	75742820	1
chr14	75742980	75743080	1
chr14	75743180	75743360	1
chr14	75743360	75743392	2
chr14	75743392	75743409	3
chr14	75743409	75743509	2
chr14	75743509	75743549	1
chr14	75743589	75743689	1
chr14	75743689	75743886	2
chr14	75743886	75743912	3
chr14	75743912	75744000	2
chr14	75744000	75744002	3
chr14	75744002	75744024	2
chr14	75744024	75744036	3
chr14	75744036	75744067	2
chr14	75744067	75744150	3
chr14	75744150	75744167	2
chr14	75744167	75744173	3
chr14	75744173	75744265	2
chr14	75744265	75744270	3
chr14	75744270	75744284	2
chr14	75744284	75744329	3
chr14	75744329	75744352	2
chr14	75744352	75744355	3
chr14	75744355	75744495	2
chr14	75744495	75744575	1
chr14	75744635	75744675	1
chr14	75744675	75744755	2
chr14	75744755	75744815	1
chr14	75744915	75744945	2
chr14	75744945	75744962	3
chr14	75744962	75744974	4
chr14	75744974	75744990	5
chr14	75744990	75745004	4
chr14	75745004	75745034	5
chr14	75745034	75745055	6
chr14	75745055	75745056	7
chr14	75745056	75745087	6
chr14	75745087	75745089	7
chr14	75745089	75745091	8
chr14	75745091	75745095	7
chr14	75745095	75745101	6
chr14	75745101	75745102	7
chr14	75745102	75745106	8
chr14	75745106	75745112	9
chr14	75745112	75745120	8
chr14	75745120	75745124	9
chr14	75745124	75745128	8
chr14	75745128	75745141	9
chr14	75745141	75745148	10
chr14	75745148	75745161	11
chr14	75745161	75745167	12
chr14	75745167	75745172	13
chr14	75745172	75745183	14
chr14	75745183	75745184	15
chr14	75745184	75745186	14
chr14	75745186	75745201	15
chr14	75745201	75745202	16
chr14	75745202	75745203	17
chr14	75745203	75745205	18
chr14	75745205	75745208	17
chr14	75745208	75745210	18
chr14	75745210	75745211	19
chr14	75745211	75745221	18
chr14	75745221	75745224	19
chr14	75745224	75745237	20
chr14	75745237	75745239	19
chr14	75745239	75745256	18
chr14	75745256	75745259	17
chr14	75745259	75745270	18
chr14	75745270	75745272	17
chr14	75745272	75745293	18
chr14	75745293	75745298	17
chr14	75745298	75745301	16
chr14	75745301	75745303	17
chr14	75745303	75745311	16
chr14	75745311	75745322	15
chr14	75745322	75745329	14
chr14	75745329	75745333	15
chr14	75745333	75745335	14
chr14	75745335	75745336	16
chr14	75745336	75745341	15
chr14	75745341	75745351	16
chr14	75745351	75745352	15
chr14	75745352	75745358	14
chr14	75745358	75745359	13
chr14	75745359	75745364	12
chr14	75745364	75745369	14
chr14	75745369	75745371	15
chr14	75745371	75745374	14
chr14	75745374	75745379	13
chr14	75745379	75745384	12
chr14	75745384	75745388	14
chr14	75745388	75745402	15
chr14	75745402	75745404	14
chr14	75745404	75745409	15
chr14	75745409	75745428	14
chr14	75745428	75745430	13
chr14	75745430	75745448	12
chr14	75745448	75745451	13
chr14	75745451	75745468	12
chr14	75745468	75745479	11
chr14	75745479	75745485	10
chr14	75745485	75745490	9
chr14	75745490	75745491	10
chr14	75745491	75745493	9
chr14	75745493	75745498	8
chr14	75745498	75745509	9
chr14	75745509	75745512	10
chr14	75745512	75745514	9
chr14	75745514	75745519	8
chr14	75745519	75745531	7
chr14	75745531	75745534	8
chr14	75745534	75745537	7
chr14	75745537	75745550	6
chr14	75745550	75745565	5
chr14	75745565	75745574	7
chr14	75745574	75745579	8
chr14	75745579	75745640	9
chr14	75745640	75745648	8
chr14	75745648	75745659	7
chr14	75745659	75745666	6
chr14	75745666	75745681	7
chr14	75745681	75745715	6
chr14	75745715	75745720	5
chr14	75745720	75745724	4
chr14	75745724	75745740	3
chr14	75745740	75745760	2
chr14	75745760	75745780	1
chr14	75745780	75745820	2
chr14	75745820	75745840	1
chr14	75745840	75745860	2
chr14	75745860	75745940	1
chr14	75745960	75746060	1
chr14	75746060	75746120	2
chr14	75746120	75746160	1
chr14	75746197	75746212	3
chr14	75746212	75746352	2
chr14	75746472	75746512	1
chr14	75746512	75746572	2
chr14	75746572	75746732	1
chr14	75746732	75746777	2
chr14	75746777	75746803	3
chr14	75746803	75746874	2
chr14	75746874	75746887	3
chr14	75746887	75746894	2
chr14	75746894	75746927	3
chr14	75746927	75746987	2
chr14	75746987	75747047	1
chr14	75747087	75747227	1
chr14	75747247	75747407	1
chr14	75747507	75747567	1
chr14	75747567	75747637	2
chr14	75747637	75747646	3
chr14	75747646	75747660	4
chr14	75747660	75747715	3
chr14	75747715	75747738	2
chr14	75747738	75747747	3
chr14	75747747	75747787	2
chr14	75747847	75747887	1
chr14	75748047	75748207	1
chr14	75748807	75748867	1
chr14	75748867	75748967	2
chr14	75748967	75749007	1
chr14	75749647	75749727	1
chr14	75750667	75750727	1
chr14	75750727	75750787	2
chr14	75750787	75750827	1
chr14	75750987	75751127	1

## Sheet: PolII_Asy
#chrom	chromStart	chromEnd	name
chr14	75706187	75706247	1
chr14	75708767	75708787	1
chr14	75708787	75708834	2
chr14	75708834	75708857	3
chr14	75708857	75708930	4
chr14	75708930	75708990	2
chr14	75708990	75709010	1
chr14	75709330	75709490	1
chr14	75709790	75709810	1
chr14	75709810	75709950	2
chr14	75709950	75709970	1
chr14	75711370	75711530	1
chr14	75712610	75712630	1
chr14	75712630	75712770	2
chr14	75712910	75713050	1
chr14	75713430	75713450	1
chr14	75713450	75713550	2
chr14	75713550	75713590	1
chr14	75713590	75713610	2
chr14	75713610	75713650	1
chr14	75713650	75713730	2
chr14	75713730	75713750	1
chr14	75713950	75714110	1
chr14	75714250	75714273	1
chr14	75714273	75714296	4
chr14	75714296	75714402	5
chr14	75714402	75714403	4
chr14	75714403	75714423	3
chr14	75714423	75714443	1
chr14	75715123	75715162	1
chr14	75715162	75715264	3
chr14	75715264	75715304	1
chr14	75716064	75716104	1
chr14	75716104	75716144	2
chr14	75716144	75716156	4
chr14	75716156	75716179	5
chr14	75716179	75716186	6
chr14	75716186	75716198	8
chr14	75716198	75716205	9
chr14	75716205	75716216	10
chr14	75716216	75716217	12
chr14	75716217	75716230	11
chr14	75716230	75716249	13
chr14	75716249	75716257	11
chr14	75716257	75716276	12
chr14	75716276	75716288	13
chr14	75716288	75716294	14
chr14	75716294	75716306	13
chr14	75716306	75716329	12
chr14	75716329	75716334	10
chr14	75716334	75716336	12
chr14	75716336	75716341	10
chr14	75716341	75716355	12
chr14	75716355	75716356	10
chr14	75716356	75716366	12
chr14	75716366	75716380	10
chr14	75716380	75716411	9
chr14	75716411	75716426	8
chr14	75716426	75716438	7
chr14	75716438	75716484	6
chr14	75716484	75716491	5
chr14	75716491	75716492	4
chr14	75716492	75716498	3
chr14	75716498	75716518	1
chr14	75716558	75716559	1
chr14	75716559	75716700	5
chr14	75716700	75716708	3
chr14	75716708	75716709	4
chr14	75718989	75719149	1
chr14	75719229	75719369	1
chr14	75719549	75719709	1
chr14	75719789	75719849	1
chr14	75719849	75719929	2
chr14	75719929	75720001	1
chr14	75720001	75720048	3
chr14	75720048	75720064	2
chr14	75720064	75720151	4
chr14	75720151	75720211	1
chr14	75721051	75721093	2
chr14	75721093	75721193	3
chr14	75721273	75721293	1
chr14	75721293	75721391	2
chr14	75721391	75721433	4
chr14	75721433	75721533	1
chr14	75721773	75721833	1
chr14	75721833	75721933	2
chr14	75721933	75721993	1
chr14	75723573	75723713	1
chr14	75724833	75724934	1
chr14	75724934	75724962	3
chr14	75724962	75725082	2
chr14	75725082	75725142	1
chr14	75725342	75725382	1
chr14	75725382	75725416	2
chr14	75725416	75725457	3
chr14	75725457	75725491	4
chr14	75725491	75725527	3
chr14	75725527	75725567	2
chr14	75725567	75725587	1
chr14	75725587	75725607	2
chr14	75725607	75725627	1
chr14	75725627	75725645	2
chr14	75725645	75725650	4
chr14	75725650	75725671	5
chr14	75725671	75725689	7
chr14	75725689	75725698	6
chr14	75725698	75725700	7
chr14	75725700	75725719	9
chr14	75725719	75725724	10
chr14	75725724	75725731	12
chr14	75725731	75725734	11
chr14	75725734	75725739	12
chr14	75725739	75725740	15
chr14	75725740	75725767	16
chr14	75725767	75725786	17
chr14	75725786	75725789	16
chr14	75725789	75725794	17
chr14	75725794	75725795	18
chr14	75725795	75725800	17
chr14	75725800	75725815	16
chr14	75725815	75725821	17
chr14	75725821	75725848	15
chr14	75725848	75725850	14
chr14	75725850	75725869	12
chr14	75725869	75725874	11
chr14	75725874	75725884	10
chr14	75725884	75725889	9
chr14	75725889	75725890	7
chr14	75725890	75725905	6
chr14	75725905	75725912	7
chr14	75725912	75725917	9
chr14	75725917	75725918	8
chr14	75725918	75725925	9
chr14	75725925	75725939	10
chr14	75725939	75725940	9
chr14	75725940	75725942	10
chr14	75725942	75725945	12
chr14	75725945	75725949	11
chr14	75725949	75725965	12
chr14	75725965	75725967	11
chr14	75725967	75725974	12
chr14	75725974	75725986	13
chr14	75725986	75725991	14
chr14	75725991	75725998	17
chr14	75725998	75726010	18
chr14	75726010	75726027	19
chr14	75726027	75726028	21
chr14	75726028	75726032	20
chr14	75726032	75726039	21
chr14	75726039	75726055	20
chr14	75726055	75726062	19
chr14	75726062	75726066	17
chr14	75726066	75726068	19
chr14	75726068	75726073	18
chr14	75726073	75726075	19
chr14	75726075	75726077	18
chr14	75726077	75726090	19
chr14	75726090	75726092	17
chr14	75726092	75726094	16
chr14	75726094	75726099	15
chr14	75726099	75726101	14
chr14	75726101	75726102	18
chr14	75726102	75726123	17
chr14	75726123	75726124	16
chr14	75726124	75726136	15
chr14	75726136	75726141	14
chr14	75726141	75726142	12
chr14	75726142	75726143	11
chr14	75726143	75726148	14
chr14	75726148	75726160	13
chr14	75726160	75726177	12
chr14	75726177	75726216	10
chr14	75726216	75726223	8
chr14	75726223	75726227	7
chr14	75726227	75726251	6
chr14	75726251	75726291	2
chr14	75728391	75728475	2
chr14	75728475	75728546	5
chr14	75728546	75728626	2
chr14	75733006	75733026	1
chr14	75733026	75733126	2
chr14	75733126	75733168	4
chr14	75733168	75733248	2
chr14	75733248	75733268	1
chr14	75733328	75733468	1
chr14	75734908	75735068	1
chr14	75736488	75736628	1
chr14	75737748	75737828	1
chr14	75737828	75737908	2
chr14	75737908	75737968	1
chr14	75738808	75738968	1
chr14	75739288	75739448	1
chr14	75740088	75740148	1
chr14	75740148	75740204	2
chr14	75740204	75740244	3
chr14	75740244	75740284	2
chr14	75740284	75740304	1
chr14	75741164	75741324	1
chr14	75741684	75741824	1
chr14	75743044	75743184	1
chr14	75743744	75743844	1
chr14	75743884	75743904	1
chr14	75743944	75743964	1
chr14	75743964	75744044	2
chr14	75744044	75744064	1
chr14	75744064	75744084	2
chr14	75744084	75744124	1
chr14	75744844	75744904	1
chr14	75744904	75744930	2
chr14	75744930	75744938	4
chr14	75744938	75744980	6
chr14	75744980	75744995	8
chr14	75744995	75745013	6
chr14	75745013	75745022	7
chr14	75745022	75745045	8
chr14	75745045	75745047	6
chr14	75745047	75745067	7
chr14	75745067	75745080	8
chr14	75745080	75745088	6
chr14	75745088	75745092	4
chr14	75745092	75745116	5
chr14	75745116	75745128	7
chr14	75745128	75745130	8
chr14	75745130	75745131	6
chr14	75745131	75745136	8
chr14	75745136	75745140	10
chr14	75745140	75745150	12
chr14	75745150	75745152	13
chr14	75745152	75745156	16
chr14	75745156	75745157	17
chr14	75745157	75745160	18
chr14	75745160	75745161	20
chr14	75745161	75745167	21
chr14	75745167	75745169	22
chr14	75745169	75745172	23
chr14	75745172	75745174	22
chr14	75745174	75745175	25
chr14	75745175	75745178	30
chr14	75745178	75745179	33
chr14	75745179	75745180	36
chr14	75745180	75745182	37
chr14	75745182	75745184	38
chr14	75745184	75745188	39
chr14	75745188	75745189	40
chr14	75745189	75745190	41
chr14	75745190	75745191	43
chr14	75745191	75745195	44
chr14	75745195	75745201	46
chr14	75745201	75745202	48
chr14	75745202	75745204	49
chr14	75745204	75745207	51
chr14	75745207	75745209	52
chr14	75745209	75745211	54
chr14	75745211	75745214	55
chr14	75745214	75745216	58
chr14	75745216	75745220	59
chr14	75745220	75745221	61
chr14	75745221	75745226	64
chr14	75745226	75745228	66
chr14	75745228	75745229	67
chr14	75745229	75745230	68
chr14	75745230	75745231	69
chr14	75745231	75745232	70
chr14	75745232	75745234	71
chr14	75745234	75745239	72
chr14	75745239	75745241	73
chr14	75745241	75745243	75
chr14	75745243	75745245	76
chr14	75745245	75745248	79
chr14	75745248	75745249	81
chr14	75745249	75745250	82
chr14	75745250	75745252	83
chr14	75745252	75745253	86
chr14	75745253	75745255	87
chr14	75745255	75745257	88
chr14	75745257	75745261	89
chr14	75745261	75745262	90
chr14	75745262	75745263	93
chr14	75745263	75745265	95
chr14	75745265	75745266	96
chr14	75745266	75745267	94
chr14	75745267	75745268	96
chr14	75745268	75745271	97
chr14	75745271	75745272	98
chr14	75745272	75745274	99
chr14	75745274	75745279	100
chr14	75745279	75745280	101
chr14	75745280	75745281	103
chr14	75745281	75745285	102
chr14	75745285	75745286	103
chr14	75745286	75745290	101
chr14	75745290	75745292	100
chr14	75745292	75745298	104
chr14	75745298	75745302	106
chr14	75745302	75745304	104
chr14	75745304	75745305	105
chr14	75745305	75745306	106
chr14	75745306	75745307	105
chr14	75745307	75745311	104
chr14	75745311	75745314	102
chr14	75745314	75745315	101
chr14	75745315	75745317	102
chr14	75745317	75745320	101
chr14	75745320	75745324	102
chr14	75745324	75745325	99
chr14	75745325	75745327	95
chr14	75745327	75745328	96
chr14	75745328	75745329	93
chr14	75745329	75745330	90
chr14	75745330	75745332	89
chr14	75745332	75745334	88
chr14	75745334	75745339	87
chr14	75745339	75745340	85
chr14	75745340	75745341	84
chr14	75745341	75745345	83
chr14	75745345	75745351	82
chr14	75745351	75745352	80
chr14	75745352	75745354	79
chr14	75745354	75745357	78
chr14	75745357	75745359	77
chr14	75745359	75745361	75
chr14	75745361	75745363	74
chr14	75745363	75745364	76
chr14	75745364	75745367	74
chr14	75745367	75745371	73
chr14	75745371	75745373	69
chr14	75745373	75745376	70
chr14	75745376	75745378	69
chr14	75745378	75745379	70
chr14	75745379	75745380	69
chr14	75745380	75745381	67
chr14	75745381	75745382	66
chr14	75745382	75745384	65
chr14	75745384	75745386	64
chr14	75745386	75745389	67
chr14	75745389	75745391	66
chr14	75745391	75745393	63
chr14	75745393	75745395	62
chr14	75745395	75745398	60
chr14	75745398	75745399	59
chr14	75745399	75745400	58
chr14	75745400	75745402	61
chr14	75745402	75745403	60
chr14	75745403	75745405	59
chr14	75745405	75745410	60
chr14	75745410	75745411	62
chr14	75745411	75745412	61
chr14	75745412	75745413	60
chr14	75745413	75745415	59
chr14	75745415	75745417	60
chr14	75745417	75745418	59
chr14	75745418	75745419	61
chr14	75745419	75745420	62
chr14	75745420	75745421	63
chr14	75745421	75745422	65
chr14	75745422	75745426	64
chr14	75745426	75745427	65
chr14	75745427	75745429	66
chr14	75745429	75745430	65
chr14	75745430	75745431	64
chr14	75745431	75745435	66
chr14	75745435	75745436	65
chr14	75745436	75745437	64
chr14	75745437	75745438	67
chr14	75745438	75745442	70
chr14	75745442	75745443	69
chr14	75745443	75745445	70
chr14	75745445	75745447	71
chr14	75745447	75745449	72
chr14	75745449	75745452	74
chr14	75745452	75745454	75
chr14	75745454	75745456	73
chr14	75745456	75745457	74
chr14	75745457	75745459	77
chr14	75745459	75745460	78
chr14	75745460	75745463	77
chr14	75745463	75745465	78
chr14	75745465	75745467	81
chr14	75745467	75745468	82
chr14	75745468	75745469	85
chr14	75745469	75745470	86
chr14	75745470	75745471	85
chr14	75745471	75745472	86
chr14	75745472	75745474	89
chr14	75745474	75745477	92
chr14	75745477	75745478	96
chr14	75745478	75745479	95
chr14	75745479	75745480	96
chr14	75745480	75745481	98
chr14	75745481	75745482	100
chr14	75745482	75745483	102
chr14	75745483	75745484	104
chr14	75745484	75745485	103
chr14	75745485	75745488	104
chr14	75745488	75745490	105
chr14	75745490	75745491	107
chr14	75745491	75745493	108
chr14	75745493	75745494	109
chr14	75745494	75745495	110
chr14	75745495	75745498	112
chr14	75745498	75745500	113
chr14	75745500	75745501	115
chr14	75745501	75745502	116
chr14	75745502	75745504	120
chr14	75745504	75745505	121
chr14	75745505	75745506	124
chr14	75745506	75745510	125
chr14	75745510	75745512	127
chr14	75745512	75745513	128
chr14	75745513	75745514	126
chr14	75745514	75745515	127
chr14	75745515	75745516	128
chr14	75745516	75745520	127
chr14	75745520	75745522	126
chr14	75745522	75745523	125
chr14	75745523	75745524	128
chr14	75745524	75745528	129
chr14	75745528	75745529	127
chr14	75745529	75745530	128
chr14	75745530	75745531	129
chr14	75745531	75745535	130
chr14	75745535	75745536	131
chr14	75745536	75745543	129
chr14	75745543	75745545	130
chr14	75745545	75745547	129
chr14	75745547	75745550	130
chr14	75745550	75745551	128
chr14	75745551	75745552	130
chr14	75745552	75745555	127
chr14	75745555	75745556	125
chr14	75745556	75745557	126
chr14	75745557	75745559	129
chr14	75745559	75745560	132
chr14	75745560	75745561	131
chr14	75745561	75745562	130
chr14	75745562	75745563	128
chr14	75745563	75745565	127
chr14	75745565	75745568	125
chr14	75745568	75745569	123
chr14	75745569	75745571	121
chr14	75745571	75745572	118
chr14	75745572	75745573	119
chr14	75745573	75745576	118
chr14	75745576	75745577	117
chr14	75745577	75745580	116
chr14	75745580	75745581	115
chr14	75745581	75745587	112
chr14	75745587	75745588	110
chr14	75745588	75745592	106
chr14	75745592	75745593	105
chr14	75745593	75745595	104
chr14	75745595	75745597	102
chr14	75745597	75745598	101
chr14	75745598	75745599	100
chr14	75745599	75745601	97
chr14	75745601	75745602	96
chr14	75745602	75745606	94
chr14	75745606	75745607	93
chr14	75745607	75745609	90
chr14	75745609	75745613	89
chr14	75745613	75745614	88
chr14	75745614	75745615	87
chr14	75745615	75745617	84
chr14	75745617	75745618	83
chr14	75745618	75745619	81
chr14	75745619	75745621	79
chr14	75745621	75745622	78
chr14	75745622	75745624	75
chr14	75745624	75745625	73
chr14	75745625	75745627	71
chr14	75745627	75745629	67
chr14	75745629	75745630	66
chr14	75745630	75745631	64
chr14	75745631	75745632	62
chr14	75745632	75745633	60
chr14	75745633	75745638	58
chr14	75745638	75745639	57
chr14	75745639	75745640	56
chr14	75745640	75745641	55
chr14	75745641	75745643	54
chr14	75745643	75745645	51
chr14	75745645	75745648	48
chr14	75745648	75745650	47
chr14	75745650	75745651	46
chr14	75745651	75745652	44
chr14	75745652	75745653	40
chr14	75745653	75745654	39
chr14	75745654	75745655	38
chr14	75745655	75745660	35
chr14	75745660	75745662	33
chr14	75745662	75745664	32
chr14	75745664	75745665	30
chr14	75745665	75745673	29
chr14	75745673	75745674	26
chr14	75745674	75745678	25
chr14	75745678	75745680	24
chr14	75745680	75745681	23
chr14	75745681	75745685	21
chr14	75745685	75745687	20
chr14	75745687	75745690	21
chr14	75745690	75745696	20
chr14	75745696	75745697	21
chr14	75745697	75745699	20
chr14	75745699	75745700	18
chr14	75745700	75745701	17
chr14	75745701	75745706	15
chr14	75745706	75745707	14
chr14	75745707	75745709	11
chr14	75745709	75745710	8
chr14	75745710	75745716	7
chr14	75745716	75745722	6
chr14	75745722	75745742	5
chr14	75745742	75745806	4
chr14	75745806	75745846	2
chr14	75745906	75745950	1
chr14	75745950	75746007	3
chr14	75746007	75746013	2
chr14	75746013	75746049	3
chr14	75746049	75746109	2
chr14	75746109	75746169	1
chr14	75746449	75746469	1
chr14	75746469	75746499	2
chr14	75746499	75746531	3
chr14	75746531	75746567	4
chr14	75746567	75746594	3
chr14	75746594	75746614	2
chr14	75746614	75746654	1
chr14	75747294	75747414	1
chr14	75747454	75747594	1
chr14	75750134	75750214	1

## Sheet: p300_G1
#chrom	chromStart	chromEnd	name
chr14	75706573	75706593	1
chr14	75707793	75707933	1
chr14	75708193	75708353	1
chr14	75708553	75708713	1
chr14	75709053	75709073	1
chr14	75709353	75709369	1
chr14	75709369	75709466	3
chr14	75709466	75709496	4
chr14	75709496	75709519	3
chr14	75709519	75709559	1
chr14	75710479	75710599	1
chr14	75710879	75711039	1
chr14	75711319	75711339	1
chr14	75711339	75711439	2
chr14	75711439	75711499	1
chr14	75711879	75712099	1
chr14	75712839	75712999	1
chr14	75713199	75713399	1
chr14	75713699	75713759	1
chr14	75713759	75713879	2
chr14	75713879	75713919	1
chr14	75714139	75714219	1
chr14	75714239	75714399	1
chr14	75714459	75714519	1
chr14	75714519	75714536	2
chr14	75714536	75714537	3
chr14	75714537	75714560	4
chr14	75714560	75714572	3
chr14	75714572	75714606	5
chr14	75714606	75714609	6
chr14	75714609	75714676	5
chr14	75714676	75714686	4
chr14	75714686	75714722	3
chr14	75714722	75714762	1
chr14	75714882	75714942	1
chr14	75714942	75715042	2
chr14	75715042	75715102	1
chr14	75715202	75715242	1
chr14	75715242	75715269	2
chr14	75715269	75715305	3
chr14	75715305	75715385	2
chr14	75715385	75715425	1
chr14	75715565	75715585	1
chr14	75715585	75715794	2
chr14	75715794	75715836	3
chr14	75715836	75715874	4
chr14	75715874	75715888	3
chr14	75715888	75715948	2
chr14	75715948	75715968	1
chr14	75715968	75715993	2
chr14	75715993	75716116	3
chr14	75716116	75716136	4
chr14	75716136	75716139	3
chr14	75716139	75716143	4
chr14	75716143	75716165	3
chr14	75716165	75716176	4
chr14	75716176	75716179	5
chr14	75716179	75716184	6
chr14	75716184	75716206	7
chr14	75716206	75716211	8
chr14	75716211	75716227	9
chr14	75716227	75716228	10
chr14	75716228	75716231	11
chr14	75716231	75716240	12
chr14	75716240	75716244	13
chr14	75716244	75716257	14
chr14	75716257	75716258	16
chr14	75716258	75716263	15
chr14	75716263	75716266	16
chr14	75716266	75716270	15
chr14	75716270	75716272	16
chr14	75716272	75716273	17
chr14	75716273	75716289	18
chr14	75716289	75716300	17
chr14	75716300	75716307	18
chr14	75716307	75716322	19
chr14	75716322	75716323	20
chr14	75716323	75716326	19
chr14	75716326	75716332	18
chr14	75716332	75716334	19
chr14	75716334	75716341	17
chr14	75716341	75716356	18
chr14	75716356	75716361	16
chr14	75716361	75716377	15
chr14	75716377	75716378	14
chr14	75716378	75716379	13
chr14	75716379	75716381	14
chr14	75716381	75716387	13
chr14	75716387	75716390	12
chr14	75716390	75716394	11
chr14	75716394	75716398	10
chr14	75716398	75716407	11
chr14	75716407	75716420	9
chr14	75716420	75716422	8
chr14	75716422	75716423	7
chr14	75716423	75716441	6
chr14	75716441	75716447	7
chr14	75716447	75716450	8
chr14	75716450	75716457	7
chr14	75716457	75716472	6
chr14	75716472	75716482	5
chr14	75716482	75716491	4
chr14	75716491	75716505	3
chr14	75716505	75716511	4
chr14	75716511	75716529	5
chr14	75716529	75716568	4
chr14	75716568	75716591	3
chr14	75716591	75716595	2
chr14	75716595	75716597	3
chr14	75716597	75716600	2
chr14	75716600	75716606	3
chr14	75716606	75716635	4
chr14	75716635	75716674	5
chr14	75716674	75716745	6
chr14	75716745	75716750	5
chr14	75716750	75716765	4
chr14	75716765	75716790	3
chr14	75716790	75716805	4
chr14	75716805	75716806	2
chr14	75716806	75716824	4
chr14	75716824	75716893	3
chr14	75716893	75716940	4
chr14	75716940	75716956	3
chr14	75716956	75716996	1
chr14	75716996	75717036	2
chr14	75717036	75717096	1
chr14	75717096	75717136	2
chr14	75717136	75717156	1
chr14	75717616	75717696	1
chr14	75717696	75717856	2
chr14	75717856	75717876	1
chr14	75717916	75717936	1
chr14	75717996	75718156	2
chr14	75718156	75718176	1
chr14	75718216	75718276	1
chr14	75718276	75718353	2
chr14	75718353	75718359	3
chr14	75718359	75718419	2
chr14	75718419	75718499	1
chr14	75718799	75718959	2
chr14	75718959	75719035	1
chr14	75719035	75719132	3
chr14	75719132	75719172	2
chr14	75719172	75719212	1
chr14	75719292	75719332	1
chr14	75719352	75719452	1
chr14	75719712	75719792	1
chr14	75719792	75719812	2
chr14	75719812	75719912	1
chr14	75719912	75719932	2
chr14	75719932	75719989	1
chr14	75719989	75720043	3
chr14	75720043	75720048	4
chr14	75720048	75720069	3
chr14	75720069	75720149	2
chr14	75720149	75720189	1
chr14	75721089	75721249	1
chr14	75721709	75721869	1
chr14	75722149	75722189	1
chr14	75722349	75722424	1
chr14	75722424	75722506	3
chr14	75722506	75722566	2
chr14	75722566	75722586	1
chr14	75723526	75723686	1
chr14	75723746	75723906	1
chr14	75723926	75723946	1
chr14	75725066	75725146	1
chr14	75725206	75725286	1
chr14	75725286	75725426	2
chr14	75725426	75725431	3
chr14	75725431	75725437	2
chr14	75725437	75725460	3
chr14	75725460	75725478	4
chr14	75725478	75725487	5
chr14	75725487	75725492	6
chr14	75725492	75725526	7
chr14	75725526	75725539	6
chr14	75725539	75725576	7
chr14	75725576	75725587	6
chr14	75725587	75725610	5
chr14	75725610	75725625	4
chr14	75725625	75725628	5
chr14	75725628	75725633	4
chr14	75725633	75725637	5
chr14	75725637	75725642	4
chr14	75725642	75725670	3
chr14	75725670	75725685	4
chr14	75725685	75725689	5
chr14	75725689	75725695	4
chr14	75725695	75725708	5
chr14	75725708	75725719	6
chr14	75725719	75725721	7
chr14	75725721	75725729	8
chr14	75725729	75725730	9
chr14	75725730	75725732	10
chr14	75725732	75725734	11
chr14	75725734	75725740	12
chr14	75725740	75725741	14
chr14	75725741	75725742	15
chr14	75725742	75725749	16
chr14	75725749	75725755	17
chr14	75725755	75725759	18
chr14	75725759	75725768	19
chr14	75725768	75725771	20
chr14	75725771	75725773	21
chr14	75725773	75725775	22
chr14	75725775	75725777	21
chr14	75725777	75725779	22
chr14	75725779	75725783	23
chr14	75725783	75725785	22
chr14	75725785	75725786	23
chr14	75725786	75725790	22
chr14	75725790	75725792	23
chr14	75725792	75725795	24
chr14	75725795	75725812	27
chr14	75725812	75725813	28
chr14	75725813	75725815	29
chr14	75725815	75725828	28
chr14	75725828	75725835	29
chr14	75725835	75725838	28
chr14	75725838	75725842	29
chr14	75725842	75725845	31
chr14	75725845	75725847	30
chr14	75725847	75725848	29
chr14	75725848	75725852	30
chr14	75725852	75725862	31
chr14	75725862	75725865	32
chr14	75725865	75725869	33
chr14	75725869	75725870	32
chr14	75725870	75725871	33
chr14	75725871	75725872	32
chr14	75725872	75725882	33
chr14	75725882	75725889	31
chr14	75725889	75725890	34
chr14	75725890	75725894	31
chr14	75725894	75725895	32
chr14	75725895	75725905	31
chr14	75725905	75725908	30
chr14	75725908	75725909	31
chr14	75725909	75725913	30
chr14	75725913	75725916	32
chr14	75725916	75725919	33
chr14	75725919	75725929	32
chr14	75725929	75725932	30
chr14	75725932	75725937	31
chr14	75725937	75725940	32
chr14	75725940	75725942	31
chr14	75725942	75725945	30
chr14	75725945	75725950	28
chr14	75725950	75725955	27
chr14	75725955	75725960	28
chr14	75725960	75725961	30
chr14	75725961	75725963	31
chr14	75725963	75725974	30
chr14	75725974	75725975	31
chr14	75725975	75725981	30
chr14	75725981	75725984	31
chr14	75725984	75725988	32
chr14	75725988	75725992	31
chr14	75725992	75726002	30
chr14	75726002	75726012	28
chr14	75726012	75726015	27
chr14	75726015	75726020	26
chr14	75726020	75726022	25
chr14	75726022	75726026	24
chr14	75726026	75726029	23
chr14	75726029	75726030	22
chr14	75726030	75726039	23
chr14	75726039	75726041	20
chr14	75726041	75726044	19
chr14	75726044	75726047	18
chr14	75726047	75726058	19
chr14	75726058	75726063	18
chr14	75726063	75726066	16
chr14	75726066	75726067	15
chr14	75726067	75726073	14
chr14	75726073	75726082	13
chr14	75726082	75726087	12
chr14	75726087	75726095	11
chr14	75726095	75726110	10
chr14	75726110	75726111	8
chr14	75726111	75726117	7
chr14	75726117	75726123	8
chr14	75726123	75726128	7
chr14	75726128	75726130	6
chr14	75726130	75726131	7
chr14	75726131	75726134	5
chr14	75726134	75726180	4
chr14	75726180	75726194	3
chr14	75726194	75726197	4
chr14	75726197	75726204	3
chr14	75726204	75726212	2
chr14	75726212	75726232	3
chr14	75726232	75726243	4
chr14	75726243	75726256	5
chr14	75726256	75726264	4
chr14	75726264	75726267	5
chr14	75726267	75726283	4
chr14	75726283	75726304	5
chr14	75726304	75726315	6
chr14	75726315	75726371	7
chr14	75726371	75726393	6
chr14	75726393	75726414	5
chr14	75726414	75726433	4
chr14	75726433	75726454	3
chr14	75726454	75726494	1
chr14	75726934	75726954	1
chr14	75726954	75726986	2
chr14	75726986	75727018	3
chr14	75727018	75727039	4
chr14	75727039	75727066	5
chr14	75727066	75727088	6
chr14	75727088	75727103	5
chr14	75727103	75727136	4
chr14	75727136	75727139	3
chr14	75727139	75727199	2
chr14	75727199	75727219	1
chr14	75727239	75727299	1
chr14	75727299	75727319	2
chr14	75727319	75727459	1
chr14	75727919	75727959	1
chr14	75727959	75727979	2
chr14	75727979	75728079	1
chr14	75728199	75728219	1
chr14	75728219	75728288	2
chr14	75728288	75728318	3
chr14	75728318	75728348	4
chr14	75728348	75728364	3
chr14	75728364	75728444	1
chr14	75728564	75728724	2
chr14	75728884	75728944	1
chr14	75728944	75728971	2
chr14	75728971	75729021	3
chr14	75729021	75729035	4
chr14	75729035	75729090	3
chr14	75729090	75729130	2
chr14	75729130	75729170	1
chr14	75729370	75729450	1
chr14	75729450	75729510	2
chr14	75729510	75729530	1
chr14	75729570	75729750	1
chr14	75730010	75730030	1
chr14	75730170	75730290	1
chr14	75730290	75730310	2
chr14	75730310	75730330	1
chr14	75730810	75730970	1
chr14	75732810	75732870	1
chr14	75732870	75732928	2
chr14	75732928	75732967	3
chr14	75732967	75733007	2
chr14	75733007	75733027	1
chr14	75733727	75733767	2
chr14	75733767	75733867	1
chr14	75733967	75733987	1
chr14	75733987	75734067	2
chr14	75734067	75734127	1
chr14	75735867	75736027	1
chr14	75736467	75736507	1
chr14	75736507	75736627	2
chr14	75736627	75736647	1
chr14	75736887	75736927	1
chr14	75737987	75738127	2
chr14	75738127	75738147	1
chr14	75738187	75738247	1
chr14	75738247	75738312	2
chr14	75738312	75738337	3
chr14	75738337	75738397	1
chr14	75738557	75738637	1
chr14	75738797	75738917	1
chr14	75738917	75738957	2
chr14	75738957	75739077	1
chr14	75739137	75739237	1
chr14	75739237	75739297	2
chr14	75739297	75739377	1
chr14	75739477	75739537	1
chr14	75739537	75739617	2
chr14	75739617	75739677	1
chr14	75740257	75740397	1
chr14	75740477	75740697	1
chr14	75741477	75741637	1
chr14	75741637	75741690	2
chr14	75741690	75741713	3
chr14	75741713	75741728	4
chr14	75741728	75741729	3
chr14	75741729	75741778	4
chr14	75741778	75741781	3
chr14	75741781	75741798	2
chr14	75741798	75741840	3
chr14	75741840	75741860	2
chr14	75741860	75741940	1
chr14	75742380	75742500	1
chr14	75742500	75742540	2
chr14	75742540	75742560	1
chr14	75742560	75742640	2
chr14	75742640	75742680	1
chr14	75742680	75742694	2
chr14	75742694	75742706	3
chr14	75742706	75742826	2
chr14	75742826	75742846	1
chr14	75742886	75742986	1
chr14	75743026	75743186	1
chr14	75743446	75743606	1
chr14	75743626	75743786	2
chr14	75743786	75743866	1
chr14	75743866	75743912	2
chr14	75743912	75743929	3
chr14	75743929	75744009	2
chr14	75744009	75744069	1
chr14	75744069	75744088	2
chr14	75744088	75744115	3
chr14	75744115	75744181	5
chr14	75744181	75744182	6
chr14	75744182	75744205	5
chr14	75744205	75744210	6
chr14	75744210	75744226	5
chr14	75744226	75744228	6
chr14	75744228	75744265	5
chr14	75744265	75744331	3
chr14	75744331	75744351	2
chr14	75744351	75744411	1
chr14	75744411	75744551	2
chr14	75744611	75744631	1
chr14	75744631	75744679	2
chr14	75744679	75744683	3
chr14	75744683	75744720	2
chr14	75744720	75744753	3
chr14	75744753	75744760	4
chr14	75744760	75744780	3
chr14	75744780	75744801	2
chr14	75744801	75744810	3
chr14	75744810	75744870	2
chr14	75744870	75744930	1
chr14	75744930	75744940	2
chr14	75744940	75744947	3
chr14	75744947	75744951	4
chr14	75744951	75744954	3
chr14	75744954	75744959	4
chr14	75744959	75744963	5
chr14	75744963	75744967	6
chr14	75744967	75744995	7
chr14	75744995	75745030	8
chr14	75745030	75745048	9
chr14	75745048	75745049	10
chr14	75745049	75745064	11
chr14	75745064	75745068	12
chr14	75745068	75745070	11
chr14	75745070	75745075	10
chr14	75745075	75745084	11
chr14	75745084	75745095	12
chr14	75745095	75745096	13
chr14	75745096	75745104	12
chr14	75745104	75745111	11
chr14	75745111	75745113	10
chr14	75745113	75745118	9
chr14	75745118	75745124	10
chr14	75745124	75745128	11
chr14	75745128	75745140	12
chr14	75745140	75745144	13
chr14	75745144	75745145	14
chr14	75745145	75745146	13
chr14	75745146	75745167	15
chr14	75745167	75745180	17
chr14	75745180	75745181	16
chr14	75745181	75745189	17
chr14	75745189	75745192	16
chr14	75745192	75745194	17
chr14	75745194	75745198	18
chr14	75745198	75745210	16
chr14	75745210	75745212	18
chr14	75745212	75745225	19
chr14	75745225	75745229	18
chr14	75745229	75745236	19
chr14	75745236	75745255	20
chr14	75745255	75745259	21
chr14	75745259	75745263	22
chr14	75745263	75745268	23
chr14	75745268	75745274	22
chr14	75745274	75745285	21
chr14	75745285	75745286	22
chr14	75745286	75745287	23
chr14	75745287	75745290	22
chr14	75745290	75745294	21
chr14	75745294	75745296	20
chr14	75745296	75745298	19
chr14	75745298	75745315	20
chr14	75745315	75745316	21
chr14	75745316	75745317	20
chr14	75745317	75745321	19
chr14	75745321	75745342	20
chr14	75745342	75745343	19
chr14	75745343	75745344	20
chr14	75745344	75745347	19
chr14	75745347	75745350	20
chr14	75745350	75745352	19
chr14	75745352	75745358	20
chr14	75745358	75745362	19
chr14	75745362	75745369	17
chr14	75745369	75745379	18
chr14	75745379	75745381	17
chr14	75745381	75745382	18
chr14	75745382	75745384	17
chr14	75745384	75745386	16
chr14	75745386	75745391	15
chr14	75745391	75745393	16
chr14	75745393	75745395	17
chr14	75745395	75745405	16
chr14	75745405	75745406	15
chr14	75745406	75745409	16
chr14	75745409	75745411	15
chr14	75745411	75745413	18
chr14	75745413	75745415	16
chr14	75745415	75745416	17
chr14	75745416	75745424	18
chr14	75745424	75745435	17
chr14	75745435	75745436	16
chr14	75745436	75745440	15
chr14	75745440	75745448	16
chr14	75745448	75745452	15
chr14	75745452	75745453	16
chr14	75745453	75745456	15
chr14	75745456	75745460	16
chr14	75745460	75745465	17
chr14	75745465	75745473	16
chr14	75745473	75745482	15
chr14	75745482	75745485	16
chr14	75745485	75745493	17
chr14	75745493	75745510	16
chr14	75745510	75745520	15
chr14	75745520	75745521	16
chr14	75745521	75745530	18
chr14	75745530	75745531	19
chr14	75745531	75745541	18
chr14	75745541	75745556	16
chr14	75745556	75745561	15
chr14	75745561	75745565	13
chr14	75745565	75745581	12
chr14	75745581	75745587	11
chr14	75745587	75745596	12
chr14	75745596	75745607	13
chr14	75745607	75745621	12
chr14	75745621	75745629	11
chr14	75745629	75745632	12
chr14	75745632	75745634	10
chr14	75745634	75745635	11
chr14	75745635	75745644	10
chr14	75745644	75745651	11
chr14	75745651	75745652	10
chr14	75745652	75745670	11
chr14	75745670	75745671	10
chr14	75745671	75745680	8
chr14	75745680	75745693	7
chr14	75745693	75745720	6
chr14	75745720	75745723	7
chr14	75745723	75745737	6
chr14	75745737	75745746	5
chr14	75745746	75745752	4
chr14	75745752	75745779	3
chr14	75745779	75745861	2
chr14	75745861	75745916	3
chr14	75745916	75745934	5
chr14	75745934	75745938	6
chr14	75745938	75745948	7
chr14	75745948	75745962	6
chr14	75745962	75745976	5
chr14	75745976	75745992	6
chr14	75745992	75746011	7
chr14	75746011	75746066	6
chr14	75746066	75746084	5
chr14	75746084	75746088	4
chr14	75746088	75746119	3
chr14	75746119	75746142	4
chr14	75746142	75746143	3
chr14	75746143	75746175	2
chr14	75746175	75746179	3
chr14	75746179	75746215	2
chr14	75746215	75746237	3
chr14	75746237	75746269	4
chr14	75746269	75746271	3
chr14	75746271	75746275	4
chr14	75746275	75746333	3
chr14	75746333	75746362	4
chr14	75746362	75746366	3
chr14	75746366	75746375	4
chr14	75746375	75746387	5
chr14	75746387	75746469	3
chr14	75746469	75746477	5
chr14	75746477	75746480	4
chr14	75746480	75746494	5
chr14	75746494	75746516	6
chr14	75746516	75746522	5
chr14	75746522	75746525	6
chr14	75746525	75746570	5
chr14	75746570	75746605	6
chr14	75746605	75746619	5
chr14	75746619	75746630	4
chr14	75746630	75746644	3
chr14	75746644	75746664	2
chr14	75746664	75746724	1
chr14	75747344	75747404	1
chr14	75747404	75747464	2
chr14	75747464	75747524	1
chr14	75747524	75747564	2
chr14	75747564	75747644	1
chr14	75747924	75748124	1
chr14	75748144	75748164	1
chr14	75748164	75748173	2
chr14	75748173	75748288	3
chr14	75748288	75748308	2
chr14	75748308	75748328	1
chr14	75748348	75748488	2
chr14	75748488	75748508	1
chr14	75748568	75748648	1
chr14	75748788	75748948	1
chr14	75749888	75749928	1
chr14	75749928	75750048	2
chr14	75750048	75750088	1
chr14	75750588	75750668	2
chr14	75750668	75750728	1
chr14	75750948	75750968	1
chr14	75750968	75751067	2
chr14	75751067	75751110	3
chr14	75751110	75751115	2
chr14	75751115	75751116	4
chr14	75751116	75751144	3
chr14	75751144	75751160	4
chr14	75751160	75751171	3
chr14	75751171	75751214	4
chr14	75751214	75751217	6
chr14	75751217	75751265	5
chr14	75751265	75751294	3
chr14	75751294	75751334	2
chr14	75751334	75751374	1
chr14	75752154	75752174	1

## Sheet: PolII_G1
#chrom	chromStart	chromEnd	name
chr14	75705999	75706159	1
chr14	75706439	75706579	1
chr14	75707199	75707249	1
chr14	75707249	75707345	3
chr14	75707345	75707385	2
chr14	75707385	75707405	1
chr14	75707545	75707596	1
chr14	75707596	75707689	3
chr14	75707689	75707749	2
chr14	75708209	75708329	1
chr14	75708329	75708369	2
chr14	75708369	75708409	1
chr14	75708409	75708469	2
chr14	75708469	75708549	1
chr14	75708929	75709089	1
chr14	75709229	75709312	1
chr14	75709312	75709387	3
chr14	75709387	75709467	2
chr14	75711167	75711307	1
chr14	75712187	75712327	1
chr14	75713407	75713427	1
chr14	75713427	75713507	2
chr14	75713507	75713567	1
chr14	75714227	75714298	1
chr14	75714298	75714387	3
chr14	75714387	75714447	2
chr14	75714447	75714448	3
chr14	75714448	75714456	1
chr14	75714456	75714597	3
chr14	75714597	75714617	1
chr14	75715097	75715257	1
chr14	75715477	75715497	1
chr14	75715497	75715617	2
chr14	75715617	75715637	1
chr14	75715837	75715865	2
chr14	75715865	75715930	4
chr14	75715930	75715992	3
chr14	75715992	75716012	2
chr14	75716112	75716175	2
chr14	75716175	75716190	3
chr14	75716190	75716220	4
chr14	75716220	75716256	5
chr14	75716256	75716259	4
chr14	75716259	75716269	5
chr14	75716269	75716271	7
chr14	75716271	75716279	6
chr14	75716279	75716288	8
chr14	75716288	75716289	10
chr14	75716289	75716315	12
chr14	75716315	75716325	15
chr14	75716325	75716334	14
chr14	75716334	75716337	15
chr14	75716337	75716348	14
chr14	75716348	75716364	15
chr14	75716364	75716370	16
chr14	75716370	75716409	15
chr14	75716409	75716419	14
chr14	75716419	75716429	12
chr14	75716429	75716438	10
chr14	75716438	75716439	8
chr14	75716439	75716465	6
chr14	75716465	75716466	3
chr14	75716466	75716484	5
chr14	75716484	75716498	4
chr14	75716498	75716514	3
chr14	75716514	75716614	2
chr14	75716614	75716634	1
chr14	75716634	75716677	2
chr14	75716677	75716776	3
chr14	75718536	75718656	1
chr14	75718656	75718676	2
chr14	75718676	75718816	1
chr14	75719136	75719256	1
chr14	75719256	75719276	2
chr14	75719276	75719416	1
chr14	75720236	75720376	1
chr14	75721036	75721196	1
chr14	75721336	75721430	1
chr14	75721430	75721493	3
chr14	75721493	75721733	1
chr14	75724073	75724209	1
chr14	75724209	75724218	4
chr14	75724218	75724290	3
chr14	75724290	75724359	4
chr14	75724359	75724439	1
chr14	75724839	75724848	1
chr14	75724848	75724854	3
chr14	75724854	75724938	4
chr14	75724938	75724992	3
chr14	75724992	75725012	1
chr14	75725172	75725312	2
chr14	75725312	75725332	1
chr14	75725472	75725568	1
chr14	75725568	75725624	4
chr14	75725624	75725644	3
chr14	75725644	75725647	5
chr14	75725647	75725658	6
chr14	75725658	75725667	7
chr14	75725667	75725702	8
chr14	75725702	75725709	9
chr14	75725709	75725713	11
chr14	75725713	75725718	10
chr14	75725718	75725720	8
chr14	75725720	75725729	9
chr14	75725729	75725781	11
chr14	75725781	75725794	12
chr14	75725794	75725797	10
chr14	75725797	75725808	9
chr14	75725808	75725810	8
chr14	75725810	75725817	9
chr14	75725817	75725852	8
chr14	75725852	75725859	6
chr14	75725859	75725879	5
chr14	75725879	75725881	3
chr14	75725881	75725886	4
chr14	75725886	75725888	5
chr14	75725888	75725930	4
chr14	75725930	75725931	5
chr14	75725931	75725934	4
chr14	75725934	75725942	5
chr14	75725942	75725966	6
chr14	75725966	75725989	8
chr14	75725989	75726011	9
chr14	75726011	75726020	10
chr14	75726020	75726031	9
chr14	75726031	75726035	8
chr14	75726035	75726036	9
chr14	75726036	75726044	8
chr14	75726044	75726047	10
chr14	75726047	75726080	11
chr14	75726080	75726084	10
chr14	75726084	75726091	9
chr14	75726091	75726092	11
chr14	75726092	75726101	10
chr14	75726101	75726112	9
chr14	75726112	75726114	13
chr14	75726114	75726116	15
chr14	75726116	75726119	13
chr14	75726119	75726125	12
chr14	75726125	75726139	14
chr14	75726139	75726157	13
chr14	75726157	75726161	14
chr14	75726161	75726169	13
chr14	75726169	75726185	15
chr14	75726185	75726194	14
chr14	75726194	75726197	12
chr14	75726197	75726223	11
chr14	75726223	75726237	12
chr14	75726237	75726241	14
chr14	75726241	75726262	12
chr14	75726262	75726264	9
chr14	75726264	75726275	7
chr14	75726275	75726307	5
chr14	75726307	75726319	4
chr14	75726319	75726379	2
chr14	75726379	75726639	1
chr14	75727059	75727219	1
chr14	75727599	75727639	1
chr14	75727639	75727739	2
chr14	75727739	75727799	1
chr14	75728839	75728939	1
chr14	75729679	75729739	2
chr14	75729739	75729839	1
chr14	75730099	75730116	1
chr14	75730116	75730236	3
chr14	75730236	75730276	1
chr14	75730416	75730576	1
chr14	75732416	75732436	1
chr14	75732436	75732488	2
chr14	75732488	75732573	3
chr14	75732573	75732633	1
chr14	75733133	75733233	1
chr14	75733393	75733553	1
chr14	75733593	75733693	1
chr14	75733723	75733740	3
chr14	75733740	75733873	4
chr14	75733873	75733893	1
chr14	75733993	75734093	1
chr14	75734093	75734133	2
chr14	75734133	75734153	1
chr14	75734153	75734313	2
chr14	75734373	75734393	1
chr14	75734393	75734533	2
chr14	75735433	75735537	1
chr14	75735537	75735543	3
chr14	75735543	75735588	4
chr14	75735588	75735687	3
chr14	75736147	75736307	1
chr14	75737351	75737501	3
chr14	75738301	75738441	1
chr14	75739161	75739221	1
chr14	75739221	75739301	2
chr14	75739301	75739321	1
chr14	75739701	75739861	1
chr14	75740121	75740161	1
chr14	75740161	75740261	2
chr14	75740261	75740441	1
chr14	75741181	75741301	1
chr14	75741721	75741741	1
chr14	75741741	75741783	2
chr14	75741783	75741851	3
chr14	75741851	75741894	4
chr14	75741894	75741934	2
chr14	75741934	75741994	1
chr14	75742214	75742234	1
chr14	75742234	75742255	2
chr14	75742255	75742264	4
chr14	75742264	75742369	5
chr14	75742369	75742371	4
chr14	75742371	75742405	3
chr14	75742565	75742654	2
chr14	75742654	75742716	3
chr14	75742716	75742796	1
chr14	75743196	75743296	1
chr14	75743536	75743554	1
chr14	75743554	75743606	3
chr14	75743606	75743691	4
chr14	75743691	75743711	2
chr14	75743711	75743771	1
chr14	75743771	75743851	2
chr14	75743851	75743911	1
chr14	75743951	75743991	1
chr14	75743991	75744009	2
chr14	75744009	75744070	4
chr14	75744070	75744096	3
chr14	75744096	75744107	2
chr14	75744107	75744133	3
chr14	75744133	75744153	2
chr14	75744153	75744225	1
chr14	75744225	75744320	3
chr14	75744320	75744332	2
chr14	75744332	75744375	3
chr14	75744375	75744415	1
chr14	75744415	75744475	2
chr14	75744475	75744575	1
chr14	75744872	75744919	3
chr14	75744919	75744925	4
chr14	75744925	75744948	5
chr14	75744948	75744960	7
chr14	75744960	75744968	8
chr14	75744968	75744999	9
chr14	75744999	75745001	8
chr14	75745001	75745022	9
chr14	75745022	75745031	7
chr14	75745031	75745035	8
chr14	75745035	75745057	9
chr14	75745057	75745069	10
chr14	75745069	75745081	9
chr14	75745081	75745082	11
chr14	75745082	75745094	12
chr14	75745094	75745098	13
chr14	75745098	75745099	12
chr14	75745099	75745100	13
chr14	75745100	75745104	14
chr14	75745104	75745110	15
chr14	75745110	75745111	14
chr14	75745111	75745114	15
chr14	75745114	75745118	16
chr14	75745118	75745126	15
chr14	75745126	75745132	18
chr14	75745132	75745141	19
chr14	75745141	75745142	20
chr14	75745142	75745151	22
chr14	75745151	75745155	21
chr14	75745155	75745158	23
chr14	75745158	75745163	24
chr14	75745163	75745165	26
chr14	75745165	75745166	27
chr14	75745166	75745167	30
chr14	75745167	75745172	34
chr14	75745172	75745185	36
chr14	75745185	75745187	35
chr14	75745187	75745188	36
chr14	75745188	75745190	37
chr14	75745190	75745196	38
chr14	75745196	75745198	39
chr14	75745198	75745202	40
chr14	75745202	75745203	41
chr14	75745203	75745204	42
chr14	75745204	75745206	43
chr14	75745206	75745207	44
chr14	75745207	75745208	45
chr14	75745208	75745210	46
chr14	75745210	75745217	48
chr14	75745217	75745219	50
chr14	75745219	75745221	51
chr14	75745221	75745222	52
chr14	75745222	75745223	53
chr14	75745223	75745225	54
chr14	75745225	75745226	55
chr14	75745226	75745227	56
chr14	75745227	75745229	58
chr14	75745229	75745231	60
chr14	75745231	75745236	58
chr14	75745236	75745237	59
chr14	75745237	75745239	60
chr14	75745239	75745240	61
chr14	75745240	75745242	62
chr14	75745242	75745243	63
chr14	75745243	75745246	64
chr14	75745246	75745248	65
chr14	75745248	75745249	67
chr14	75745249	75745250	66
chr14	75745250	75745252	65
chr14	75745252	75745253	66
chr14	75745253	75745254	67
chr14	75745254	75745256	66
chr14	75745256	75745262	67
chr14	75745262	75745263	68
chr14	75745263	75745264	69
chr14	75745264	75745267	67
chr14	75745267	75745268	68
chr14	75745268	75745272	70
chr14	75745272	75745274	71
chr14	75745274	75745276	75
chr14	75745276	75745278	72
chr14	75745278	75745282	73
chr14	75745282	75745283	72
chr14	75745283	75745284	73
chr14	75745284	75745285	74
chr14	75745285	75745287	75
chr14	75745287	75745288	76
chr14	75745288	75745291	78
chr14	75745291	75745292	77
chr14	75745292	75745293	76
chr14	75745293	75745297	77
chr14	75745297	75745303	78
chr14	75745303	75745304	80
chr14	75745304	75745305	81
chr14	75745305	75745307	80
chr14	75745307	75745310	81
chr14	75745310	75745312	82
chr14	75745312	75745313	85
chr14	75745313	75745314	83
chr14	75745314	75745315	85
chr14	75745315	75745316	84
chr14	75745316	75745317	81
chr14	75745317	75745318	77
chr14	75745318	75745319	79
chr14	75745319	75745320	80
chr14	75745320	75745321	81
chr14	75745321	75745322	83
chr14	75745322	75745330	81
chr14	75745330	75745334	82
chr14	75745334	75745337	81
chr14	75745337	75745338	82
chr14	75745338	75745340	81
chr14	75745340	75745341	79
chr14	75745341	75745342	81
chr14	75745342	75745344	83
chr14	75745344	75745346	84
chr14	75745346	75745347	83
chr14	75745347	75745348	84
chr14	75745348	75745352	83
chr14	75745352	75745353	82
chr14	75745353	75745354	81
chr14	75745354	75745356	80
chr14	75745356	75745357	84
chr14	75745357	75745358	82
chr14	75745358	75745360	81
chr14	75745360	75745362	80
chr14	75745362	75745364	81
chr14	75745364	75745365	82
chr14	75745365	75745366	84
chr14	75745366	75745367	83
chr14	75745367	75745369	82
chr14	75745369	75745370	81
chr14	75745370	75745371	84
chr14	75745371	75745372	82
chr14	75745372	75745373	84
chr14	75745373	75745375	83
chr14	75745375	75745376	81
chr14	75745376	75745377	80
chr14	75745377	75745379	78
chr14	75745379	75745381	77
chr14	75745381	75745382	78
chr14	75745382	75745387	77
chr14	75745387	75745391	75
chr14	75745391	75745392	76
chr14	75745392	75745393	75
chr14	75745393	75745396	74
chr14	75745396	75745407	73
chr14	75745407	75745409	75
chr14	75745409	75745410	76
chr14	75745410	75745411	77
chr14	75745411	75745412	76
chr14	75745412	75745414	75
chr14	75745414	75745415	77
chr14	75745415	75745416	82
chr14	75745416	75745417	85
chr14	75745417	75745418	89
chr14	75745418	75745419	91
chr14	75745419	75745421	94
chr14	75745421	75745422	97
chr14	75745422	75745424	98
chr14	75745424	75745425	95
chr14	75745425	75745426	97
chr14	75745426	75745427	98
chr14	75745427	75745431	99
chr14	75745431	75745433	100
chr14	75745433	75745434	99
chr14	75745434	75745435	103
chr14	75745435	75745436	104
chr14	75745436	75745438	105
chr14	75745438	75745439	103
chr14	75745439	75745441	104
chr14	75745441	75745442	108
chr14	75745442	75745444	109
chr14	75745444	75745447	110
chr14	75745447	75745448	113
chr14	75745448	75745450	114
chr14	75745450	75745451	116
chr14	75745451	75745453	118
chr14	75745453	75745454	120
chr14	75745454	75745456	122
chr14	75745456	75745458	123
chr14	75745458	75745459	125
chr14	75745459	75745460	126
chr14	75745460	75745461	128
chr14	75745461	75745462	131
chr14	75745462	75745463	130
chr14	75745463	75745466	132
chr14	75745466	75745467	134
chr14	75745467	75745468	136
chr14	75745468	75745469	135
chr14	75745469	75745471	134
chr14	75745471	75745472	138
chr14	75745472	75745473	140
chr14	75745473	75745474	141
chr14	75745474	75745479	142
chr14	75745479	75745480	143
chr14	75745480	75745481	144
chr14	75745481	75745482	145
chr14	75745482	75745483	148
chr14	75745483	75745484	154
chr14	75745484	75745485	156
chr14	75745485	75745486	159
chr14	75745486	75745488	161
chr14	75745488	75745489	165
chr14	75745489	75745490	167
chr14	75745490	75745491	168
chr14	75745491	75745492	166
chr14	75745492	75745493	170
chr14	75745493	75745496	176
chr14	75745496	75745497	178
chr14	75745497	75745498	180
chr14	75745498	75745500	183
chr14	75745500	75745501	185
chr14	75745501	75745502	186
chr14	75745502	75745503	190
chr14	75745503	75745504	192
chr14	75745504	75745505	193
chr14	75745505	75745506	195
chr14	75745506	75745509	191
chr14	75745509	75745510	192
chr14	75745510	75745511	194
chr14	75745511	75745513	195
chr14	75745513	75745514	197
chr14	75745514	75745515	196
chr14	75745515	75745516	195
chr14	75745516	75745517	197
chr14	75745517	75745518	198
chr14	75745518	75745519	197
chr14	75745519	75745521	201
chr14	75745521	75745522	202
chr14	75745522	75745525	201
chr14	75745525	75745527	202
chr14	75745527	75745529	203
chr14	75745529	75745530	206
chr14	75745530	75745532	207
chr14	75745532	75745533	210
chr14	75745533	75745534	211
chr14	75745534	75745537	215
chr14	75745537	75745538	217
chr14	75745538	75745542	220
chr14	75745542	75745543	222
chr14	75745543	75745544	223
chr14	75745544	75745545	224
chr14	75745545	75745546	226
chr14	75745546	75745547	229
chr14	75745547	75745548	230
chr14	75745548	75745549	228
chr14	75745549	75745550	229
chr14	75745550	75745552	230
chr14	75745552	75745553	233
chr14	75745553	75745555	232
chr14	75745555	75745556	234
chr14	75745556	75745557	235
chr14	75745557	75745559	233
chr14	75745559	75745562	235
chr14	75745562	75745564	237
chr14	75745564	75745565	235
chr14	75745565	75745566	232
chr14	75745566	75745567	229
chr14	75745567	75745568	224
chr14	75745568	75745569	221
chr14	75745569	75745571	218
chr14	75745571	75745573	215
chr14	75745573	75745575	216
chr14	75745575	75745576	215
chr14	75745576	75745577	213
chr14	75745577	75745578	212
chr14	75745578	75745579	213
chr14	75745579	75745581	212
chr14	75745581	75745582	211
chr14	75745582	75745584	213
chr14	75745584	75745585	208
chr14	75745585	75745586	207
chr14	75745586	75745587	206
chr14	75745587	75745590	205
chr14	75745590	75745591	206
chr14	75745591	75745592	203
chr14	75745592	75745593	201
chr14	75745593	75745594	200
chr14	75745594	75745596	199
chr14	75745596	75745597	200
chr14	75745597	75745598	196
chr14	75745598	75745600	194
chr14	75745600	75745601	192
chr14	75745601	75745603	191
chr14	75745603	75745604	187
chr14	75745604	75745605	185
chr14	75745605	75745606	183
chr14	75745606	75745608	182
chr14	75745608	75745609	180
chr14	75745609	75745610	179
chr14	75745610	75745611	175
chr14	75745611	75745612	171
chr14	75745612	75745613	170
chr14	75745613	75745614	168
chr14	75745614	75745616	167
chr14	75745616	75745617	165
chr14	75745617	75745619	162
chr14	75745619	75745621	161
chr14	75745621	75745622	155
chr14	75745622	75745623	154
chr14	75745623	75745625	152
chr14	75745625	75745627	153
chr14	75745627	75745628	152
chr14	75745628	75745629	154
chr14	75745629	75745630	153
chr14	75745630	75745631	151
chr14	75745631	75745632	150
chr14	75745632	75745633	148
chr14	75745633	75745634	142
chr14	75745634	75745635	143
chr14	75745635	75745636	139
chr14	75745636	75745638	137
chr14	75745638	75745639	132
chr14	75745639	75745640	131
chr14	75745640	75745642	130
chr14	75745642	75745643	124
chr14	75745643	75745644	118
chr14	75745644	75745646	116
chr14	75745646	75745647	114
chr14	75745647	75745648	112
chr14	75745648	75745650	110
chr14	75745650	75745651	107
chr14	75745651	75745652	105
chr14	75745652	75745653	102
chr14	75745653	75745654	99
chr14	75745654	75745655	98
chr14	75745655	75745656	97
chr14	75745656	75745659	96
chr14	75745659	75745660	94
chr14	75745660	75745661	92
chr14	75745661	75745663	91
chr14	75745663	75745665	89
chr14	75745665	75745666	88
chr14	75745666	75745667	86
chr14	75745667	75745669	87
chr14	75745669	75745670	84
chr14	75745670	75745671	81
chr14	75745671	75745672	80
chr14	75745672	75745675	79
chr14	75745675	75745677	77
chr14	75745677	75745678	76
chr14	75745678	75745679	77
chr14	75745679	75745680	73
chr14	75745680	75745682	70
chr14	75745682	75745683	67
chr14	75745683	75745684	66
chr14	75745684	75745685	63
chr14	75745685	75745687	62
chr14	75745687	75745688	60
chr14	75745688	75745690	57
chr14	75745690	75745692	55
chr14	75745692	75745693	53
chr14	75745693	75745694	52
chr14	75745694	75745695	50
chr14	75745695	75745696	49
chr14	75745696	75745697	45
chr14	75745697	75745698	43
chr14	75745698	75745700	44
chr14	75745700	75745702	43
chr14	75745702	75745704	40
chr14	75745704	75745705	39
chr14	75745705	75745706	37
chr14	75745706	75745708	36
chr14	75745708	75745709	34
chr14	75745709	75745710	32
chr14	75745710	75745712	31
chr14	75745712	75745715	28
chr14	75745715	75745722	26
chr14	75745722	75745723	25
chr14	75745723	75745725	24
chr14	75745725	75745728	23
chr14	75745728	75745729	22
chr14	75745729	75745732	21
chr14	75745732	75745739	19
chr14	75745739	75745741	18
chr14	75745741	75745753	17
chr14	75745753	75745755	16
chr14	75745755	75745757	17
chr14	75745757	75745763	16
chr14	75745763	75745774	15
chr14	75745774	75745775	14
chr14	75745775	75745777	13
chr14	75745777	75745778	14
chr14	75745778	75745783	13
chr14	75745783	75745784	12
chr14	75745784	75745811	10
chr14	75745811	75745814	9
chr14	75745814	75745817	10
chr14	75745817	75745828	8
chr14	75745828	75745849	7
chr14	75745849	75745850	6
chr14	75745850	75745859	7
chr14	75745859	75745868	8
chr14	75745868	75745878	7
chr14	75745878	75745894	10
chr14	75745894	75745900	9
chr14	75745900	75745905	12
chr14	75745905	75745927	11
chr14	75745927	75745928	10
chr14	75745928	75745952	9
chr14	75745952	75745954	10
chr14	75745954	75746000	9
chr14	75746000	75746002	8
chr14	75746002	75746009	7
chr14	75746009	75746028	6
chr14	75746028	75746034	3
chr14	75746034	75746050	4
chr14	75746050	75746090	1
chr14	75746090	75746116	2
chr14	75746116	75746152	3
chr14	75746152	75746184	4
chr14	75746184	75746249	3
chr14	75746249	75746253	5
chr14	75746253	75746266	4
chr14	75746266	75746302	3
chr14	75746302	75746303	2
chr14	75746303	75746399	3
chr14	75746399	75746459	1
chr14	75746719	75746779	1
chr14	75746779	75746791	2
chr14	75746791	75746865	3
chr14	75746865	75746914	2
chr14	75746914	75746924	3
chr14	75746924	75746944	2
chr14	75746964	75747043	1
chr14	75747043	75747061	4
chr14	75747061	75747064	5
chr14	75747064	75747107	4
chr14	75747107	75747193	3
chr14	75747193	75747213	1
chr14	75747333	75747393	1
chr14	75747893	75747956	1
chr14	75747956	75748048	3
chr14	75748048	75748108	2
chr14	75748128	75748188	1
chr14	75748288	75748308	1
chr14	75748308	75748448	2
chr14	75749428	75749508	1
chr14	75749745	75749895	5
chr14	75750135	75750283	1
chr14	75750283	75750285	3
chr14	75750285	75750295	4
chr14	75750295	75750345	3
chr14	75750345	75750433	4
chr14	75750433	75750493	1
chr14	75750733	75750893	2

## Sheet: p300_S
#chrom	chromStart	chromEnd	name
chr14	75705967	75706107	1
chr14	75706147	75706227	1
chr14	75706227	75706247	2
chr14	75706247	75706267	1
chr14	75706267	75706287	2
chr14	75706287	75706387	1
chr14	75706467	75706527	1
chr14	75706547	75706627	1
chr14	75706647	75706727	1
chr14	75707027	75707187	1
chr14	75707307	75707347	1
chr14	75707367	75707387	1
chr14	75707407	75707427	1
chr14	75707427	75707447	2
chr14	75707447	75707547	1
chr14	75707547	75707587	2
chr14	75707587	75707647	1
chr14	75707647	75707652	2
chr14	75707652	75707688	3
chr14	75707688	75707768	2
chr14	75707768	75707788	1
chr14	75707968	75707988	1
chr14	75708028	75708168	1
chr14	75708368	75708388	1
chr14	75708448	75708508	1
chr14	75708688	75708728	1
chr14	75708728	75708828	2
chr14	75708828	75708848	1
chr14	75709108	75709148	1
chr14	75709148	75709239	2
chr14	75709239	75709263	3
chr14	75709263	75709303	2
chr14	75709303	75709323	1
chr14	75709323	75709337	2
chr14	75709337	75709369	3
chr14	75709369	75709405	4
chr14	75709405	75709475	3
chr14	75709475	75709495	2
chr14	75709495	75709515	1
chr14	75709655	75709795	1
chr14	75710295	75710475	1
chr14	75712015	75712155	1
chr14	75712195	75712235	1
chr14	75712755	75712835	1
chr14	75712835	75712849	2
chr14	75712849	75712882	3
chr14	75712882	75712890	4
chr14	75712890	75712979	3
chr14	75712979	75712987	2
chr14	75712987	75712999	3
chr14	75712999	75713139	1
chr14	75713279	75713399	1
chr14	75713399	75713417	2
chr14	75713417	75713432	3
chr14	75713432	75713443	2
chr14	75713443	75713488	3
chr14	75713488	75713531	4
chr14	75713531	75713567	3
chr14	75713567	75713607	2
chr14	75713607	75713767	1
chr14	75713767	75713787	2
chr14	75713787	75713807	1
chr14	75713807	75713860	2
chr14	75713860	75713899	3
chr14	75713899	75713904	4
chr14	75713904	75713905	3
chr14	75713905	75713910	4
chr14	75713910	75713927	3
chr14	75713927	75713948	4
chr14	75713948	75713975	3
chr14	75713975	75713984	4
chr14	75713984	75713992	3
chr14	75713992	75714010	4
chr14	75714010	75714077	3
chr14	75714077	75714083	2
chr14	75714083	75714125	3
chr14	75714125	75714126	2
chr14	75714126	75714143	3
chr14	75714143	75714170	2
chr14	75714170	75714216	3
chr14	75714216	75714233	4
chr14	75714233	75714276	3
chr14	75714276	75714310	2
chr14	75714310	75714320	3
chr14	75714320	75714360	2
chr14	75714360	75714400	1
chr14	75714400	75714422	2
chr14	75714422	75714430	3
chr14	75714430	75714431	4
chr14	75714431	75714448	3
chr14	75714448	75714455	4
chr14	75714455	75714479	5
chr14	75714479	75714540	6
chr14	75714540	75714558	5
chr14	75714558	75714573	4
chr14	75714573	75714598	3
chr14	75714598	75714638	1
chr14	75714677	75714819	3
chr14	75714819	75714839	1
chr14	75714879	75714899	1
chr14	75714899	75714919	2
chr14	75714919	75714939	1
chr14	75714939	75714940	2
chr14	75714940	75715007	3
chr14	75715007	75715033	2
chr14	75715033	75715053	3
chr14	75715053	75715077	2
chr14	75715077	75715084	3
chr14	75715084	75715106	2
chr14	75715106	75715170	3
chr14	75715170	75715180	4
chr14	75715180	75715183	5
chr14	75715183	75715192	4
chr14	75715192	75715202	3
chr14	75715202	75715209	4
chr14	75715209	75715227	5
chr14	75715227	75715242	4
chr14	75715242	75715251	3
chr14	75715251	75715256	4
chr14	75715256	75715324	3
chr14	75715324	75715330	4
chr14	75715330	75715359	3
chr14	75715359	75715419	2
chr14	75715419	75715479	1
chr14	75715559	75715579	1
chr14	75715579	75715605	2
chr14	75715605	75715714	3
chr14	75715714	75715734	2
chr14	75715734	75715754	1
chr14	75715774	75715808	1
chr14	75715808	75715831	3
chr14	75715831	75715914	4
chr14	75715914	75715952	5
chr14	75715952	75715969	4
chr14	75715969	75715981	3
chr14	75715981	75716041	2
chr14	75716041	75716061	1
chr14	75716061	75716081	2
chr14	75716081	75716101	1
chr14	75716101	75716130	2
chr14	75716130	75716160	3
chr14	75716160	75716172	4
chr14	75716172	75716183	5
chr14	75716183	75716191	6
chr14	75716191	75716203	7
chr14	75716203	75716205	6
chr14	75716205	75716229	7
chr14	75716229	75716230	8
chr14	75716230	75716232	9
chr14	75716232	75716242	10
chr14	75716242	75716245	11
chr14	75716245	75716248	12
chr14	75716248	75716249	13
chr14	75716249	75716255	12
chr14	75716255	75716259	13
chr14	75716259	75716269	12
chr14	75716269	75716272	13
chr14	75716272	75716278	14
chr14	75716278	75716282	15
chr14	75716282	75716289	14
chr14	75716289	75716297	15
chr14	75716297	75716304	16
chr14	75716304	75716312	17
chr14	75716312	75716327	18
chr14	75716327	75716333	19
chr14	75716333	75716335	18
chr14	75716335	75716336	17
chr14	75716336	75716341	18
chr14	75716341	75716359	17
chr14	75716359	75716379	18
chr14	75716379	75716382	17
chr14	75716382	75716385	16
chr14	75716385	75716386	15
chr14	75716386	75716392	16
chr14	75716392	75716394	15
chr14	75716394	75716395	14
chr14	75716395	75716405	13
chr14	75716405	75716419	12
chr14	75716419	75716420	11
chr14	75716420	75716428	10
chr14	75716428	75716436	9
chr14	75716436	75716446	10
chr14	75716446	75716448	9
chr14	75716448	75716455	8
chr14	75716455	75716462	7
chr14	75716462	75716466	6
chr14	75716466	75716476	7
chr14	75716476	75716509	6
chr14	75716509	75716531	5
chr14	75716531	75716536	6
chr14	75716536	75716552	5
chr14	75716552	75716586	6
chr14	75716586	75716587	5
chr14	75716587	75716592	4
chr14	75716592	75716612	5
chr14	75716612	75716616	4
chr14	75716616	75716647	3
chr14	75716647	75716687	2
chr14	75716687	75716747	1
chr14	75716767	75716907	1
chr14	75716907	75716927	2
chr14	75716927	75716967	1
chr14	75716967	75717027	2
chr14	75717027	75717107	1
chr14	75717107	75717267	2
chr14	75717567	75717687	1
chr14	75717707	75717727	1
chr14	75717827	75717847	1
chr14	75717887	75718007	1
chr14	75718007	75718047	2
chr14	75718047	75718227	1
chr14	75718227	75718267	2
chr14	75718267	75718327	1
chr14	75718907	75718927	1
chr14	75718927	75719030	2
chr14	75719030	75719053	3
chr14	75719053	75719073	2
chr14	75719073	75719093	1
chr14	75719193	75719233	1
chr14	75719233	75719277	2
chr14	75719277	75719342	3
chr14	75719342	75719372	2
chr14	75719372	75719379	3
chr14	75719379	75719393	2
chr14	75719393	75719395	3
chr14	75719395	75719402	2
chr14	75719402	75719489	3
chr14	75719489	75719529	2
chr14	75719529	75719589	1
chr14	75719649	75719689	1
chr14	75719689	75719792	2
chr14	75719792	75719801	3
chr14	75719801	75719841	2
chr14	75719841	75719861	1
chr14	75719881	75720021	1
chr14	75720461	75720521	1
chr14	75720841	75720921	1
chr14	75720921	75720981	2
chr14	75720981	75721061	1
chr14	75721061	75721081	2
chr14	75721081	75721141	1
chr14	75721141	75721161	2
chr14	75721161	75721281	1
chr14	75721301	75721332	2
chr14	75721332	75721337	3
chr14	75721337	75721341	2
chr14	75721341	75721452	3
chr14	75721452	75721492	2
chr14	75721492	75721572	1
chr14	75721672	75721692	1
chr14	75721692	75721755	2
chr14	75721755	75721802	3
chr14	75721802	75721805	2
chr14	75721805	75721827	3
chr14	75721827	75721866	2
chr14	75721866	75721953	3
chr14	75721953	75721993	2
chr14	75721993	75722013	1
chr14	75722133	75722293	1
chr14	75722813	75722853	1
chr14	75722873	75722953	1
chr14	75722953	75722973	2
chr14	75722973	75723053	1
chr14	75723593	75723673	1
chr14	75723673	75723733	2
chr14	75723733	75723953	1
chr14	75724253	75724393	1
chr14	75725013	75725033	1
chr14	75725313	75725373	1
chr14	75725373	75725488	2
chr14	75725488	75725499	3
chr14	75725499	75725502	2
chr14	75725502	75725532	3
chr14	75725532	75725533	4
chr14	75725533	75725552	3
chr14	75725552	75725630	4
chr14	75725630	75725649	5
chr14	75725649	75725674	6
chr14	75725674	75725689	7
chr14	75725689	75725692	8
chr14	75725692	75725697	9
chr14	75725697	75725702	10
chr14	75725702	75725706	9
chr14	75725706	75725713	10
chr14	75725713	75725718	9
chr14	75725718	75725724	10
chr14	75725724	75725732	11
chr14	75725732	75725734	12
chr14	75725734	75725735	13
chr14	75725735	75725746	14
chr14	75725746	75725751	15
chr14	75725751	75725756	16
chr14	75725756	75725760	17
chr14	75725760	75725770	18
chr14	75725770	75725771	19
chr14	75725771	75725790	20
chr14	75725790	75725793	21
chr14	75725793	75725795	23
chr14	75725795	75725801	24
chr14	75725801	75725804	23
chr14	75725804	75725817	24
chr14	75725817	75725832	25
chr14	75725832	75725835	26
chr14	75725835	75725840	27
chr14	75725840	75725842	28
chr14	75725842	75725845	27
chr14	75725845	75725847	28
chr14	75725847	75725852	29
chr14	75725852	75725856	31
chr14	75725856	75725858	30
chr14	75725858	75725866	31
chr14	75725866	75725868	32
chr14	75725868	75725872	31
chr14	75725872	75725875	32
chr14	75725875	75725876	33
chr14	75725876	75725880	34
chr14	75725880	75725882	36
chr14	75725882	75725884	37
chr14	75725884	75725887	36
chr14	75725887	75725889	37
chr14	75725889	75725891	38
chr14	75725891	75725892	39
chr14	75725892	75725893	40
chr14	75725893	75725894	41
chr14	75725894	75725895	42
chr14	75725895	75725896	44
chr14	75725896	75725897	43
chr14	75725897	75725899	44
chr14	75725899	75725900	45
chr14	75725900	75725906	44
chr14	75725906	75725909	43
chr14	75725909	75725913	44
chr14	75725913	75725916	45
chr14	75725916	75725917	46
chr14	75725917	75725918	47
chr14	75725918	75725921	48
chr14	75725921	75725936	47
chr14	75725936	75725937	46
chr14	75725937	75725938	47
chr14	75725938	75725939	46
chr14	75725939	75725941	47
chr14	75725941	75725943	46
chr14	75725943	75725944	44
chr14	75725944	75725945	45
chr14	75725945	75725948	44
chr14	75725948	75725949	43
chr14	75725949	75725958	44
chr14	75725958	75725959	45
chr14	75725959	75725960	44
chr14	75725960	75725967	45
chr14	75725967	75725973	44
chr14	75725973	75725974	45
chr14	75725974	75725982	44
chr14	75725982	75725988	42
chr14	75725988	75725990	41
chr14	75725990	75725992	40
chr14	75725992	75725995	41
chr14	75725995	75725997	40
chr14	75725997	75725998	39
chr14	75725998	75726002	38
chr14	75726002	75726003	37
chr14	75726003	75726008	38
chr14	75726008	75726016	37
chr14	75726016	75726018	36
chr14	75726018	75726022	37
chr14	75726022	75726024	35
chr14	75726024	75726025	34
chr14	75726025	75726028	33
chr14	75726028	75726030	32
chr14	75726030	75726031	31
chr14	75726031	75726032	30
chr14	75726032	75726033	29
chr14	75726033	75726035	28
chr14	75726035	75726037	27
chr14	75726037	75726039	26
chr14	75726039	75726041	25
chr14	75726041	75726043	24
chr14	75726043	75726044	23
chr14	75726044	75726045	21
chr14	75726045	75726047	20
chr14	75726047	75726049	19
chr14	75726049	75726051	18
chr14	75726051	75726059	17
chr14	75726059	75726061	16
chr14	75726061	75726063	15
chr14	75726063	75726066	14
chr14	75726066	75726068	13
chr14	75726068	75726069	12
chr14	75726069	75726072	11
chr14	75726072	75726073	12
chr14	75726073	75726084	11
chr14	75726084	75726085	12
chr14	75726085	75726088	11
chr14	75726088	75726089	12
chr14	75726089	75726099	11
chr14	75726099	75726107	10
chr14	75726107	75726110	9
chr14	75726110	75726117	8
chr14	75726117	75726119	7
chr14	75726119	75726123	8
chr14	75726123	75726135	7
chr14	75726135	75726142	6
chr14	75726142	75726153	5
chr14	75726153	75726168	4
chr14	75726168	75726175	3
chr14	75726175	75726188	4
chr14	75726188	75726217	5
chr14	75726217	75726238	4
chr14	75726238	75726256	3
chr14	75726256	75726258	2
chr14	75726258	75726269	3
chr14	75726269	75726280	2
chr14	75726280	75726338	3
chr14	75726338	75726378	2
chr14	75726378	75726438	1
chr14	75726598	75726658	1
chr14	75726698	75726838	1
chr14	75727698	75727718	1
chr14	75728338	75728478	1
chr14	75728998	75729058	1
chr14	75729398	75729478	1
chr14	75729478	75729518	2
chr14	75729518	75729539	3
chr14	75729539	75729619	2
chr14	75730639	75730739	1
chr14	75730739	75730799	2
chr14	75730799	75730819	1
chr14	75730819	75730879	2
chr14	75730879	75730899	1
chr14	75732379	75732399	1
chr14	75733139	75733259	1
chr14	75733719	75733779	1
chr14	75734259	75734339	1
chr14	75734519	75734679	1
chr14	75734699	75734899	1
chr14	75735619	75735659	1
chr14	75735739	75735759	1
chr14	75735799	75735899	1
chr14	75736079	75736119	1
chr14	75736119	75736239	2
chr14	75736239	75736279	1
chr14	75737419	75737439	1
chr14	75737439	75737519	2
chr14	75737519	75737579	1
chr14	75738359	75738379	1
chr14	75738679	75738699	1
chr14	75738899	75738939	1
chr14	75738939	75738979	2
chr14	75738979	75739039	1
chr14	75739099	75739159	1
chr14	75739159	75739219	2
chr14	75739219	75739279	1
chr14	75739459	75739559	1
chr14	75739559	75739599	2
chr14	75739599	75739619	1
chr14	75740019	75740159	1
chr14	75740199	75740259	1
chr14	75740639	75740759	1
chr14	75740979	75740999	1
chr14	75741579	75741611	1
chr14	75741611	75741666	3
chr14	75741666	75741680	2
chr14	75741680	75741761	3
chr14	75741761	75741781	1
chr14	75741781	75741803	2
chr14	75741803	75741830	3
chr14	75741830	75741833	2
chr14	75741833	75741837	3
chr14	75741837	75741937	2
chr14	75741937	75741957	1
chr14	75742077	75742177	1
chr14	75742317	75742377	1
chr14	75742397	75742417	1
chr14	75742457	75742597	1
chr14	75742937	75742977	1
chr14	75743317	75743357	1
chr14	75743437	75743457	1
chr14	75743537	75743657	1
chr14	75743657	75743697	2
chr14	75743697	75743737	1
chr14	75743737	75743757	2
chr14	75743757	75743797	1
chr14	75743797	75743871	2
chr14	75743871	75743872	3
chr14	75743872	75743907	2
chr14	75743907	75743951	3
chr14	75743951	75743971	2
chr14	75743971	75743991	1
chr14	75743991	75744011	2
chr14	75744011	75744051	1
chr14	75744291	75744331	1
chr14	75744331	75744393	2
chr14	75744393	75744445	3
chr14	75744445	75744468	2
chr14	75744468	75744471	3
chr14	75744471	75744472	2
chr14	75744472	75744543	3
chr14	75744543	75744553	2
chr14	75744553	75744568	3
chr14	75744568	75744628	2
chr14	75744748	75744808	1
chr14	75744808	75744837	2
chr14	75744837	75744851	3
chr14	75744851	75744890	4
chr14	75744890	75744928	3
chr14	75744928	75744951	4
chr14	75744951	75744969	5
chr14	75744969	75744977	6
chr14	75744977	75744982	7
chr14	75744982	75744997	8
chr14	75744997	75745000	7
chr14	75745000	75745008	8
chr14	75745008	75745010	9
chr14	75745010	75745023	10
chr14	75745023	75745026	11
chr14	75745026	75745029	10
chr14	75745029	75745034	11
chr14	75745034	75745049	10
chr14	75745049	75745057	11
chr14	75745057	75745058	12
chr14	75745058	75745061	11
chr14	75745061	75745078	12
chr14	75745078	75745089	11
chr14	75745089	75745091	12
chr14	75745091	75745100	13
chr14	75745100	75745101	14
chr14	75745101	75745110	13
chr14	75745110	75745113	14
chr14	75745113	75745122	13
chr14	75745122	75745127	12
chr14	75745127	75745143	11
chr14	75745143	75745150	12
chr14	75745150	75745161	11
chr14	75745161	75745184	10
chr14	75745184	75745188	11
chr14	75745188	75745190	12
chr14	75745190	75745199	13
chr14	75745199	75745209	12
chr14	75745209	75745223	13
chr14	75745223	75745239	14
chr14	75745239	75745248	13
chr14	75745248	75745260	15
chr14	75745260	75745266	14
chr14	75745266	75745279	15
chr14	75745279	75745281	16
chr14	75745281	75745283	15
chr14	75745283	75745292	14
chr14	75745292	75745300	15
chr14	75745300	75745310	16
chr14	75745310	75745314	15
chr14	75745314	75745323	16
chr14	75745323	75745333	15
chr14	75745333	75745334	16
chr14	75745334	75745337	15
chr14	75745337	75745339	14
chr14	75745339	75745347	13
chr14	75745347	75745351	14
chr14	75745351	75745356	15
chr14	75745356	75745359	14
chr14	75745359	75745372	13
chr14	75745372	75745373	14
chr14	75745373	75745377	13
chr14	75745377	75745378	14
chr14	75745378	75745380	13
chr14	75745380	75745385	14
chr14	75745385	75745398	15
chr14	75745398	75745427	13
chr14	75745427	75745429	14
chr14	75745429	75745436	13
chr14	75745436	75745441	14
chr14	75745441	75745450	13
chr14	75745450	75745452	12
chr14	75745452	75745453	13
chr14	75745453	75745462	12
chr14	75745462	75745463	11
chr14	75745463	75745464	12
chr14	75745464	75745481	11
chr14	75745481	75745490	12
chr14	75745490	75745493	13
chr14	75745493	75745500	12
chr14	75745500	75745508	11
chr14	75745508	75745510	12
chr14	75745510	75745511	11
chr14	75745511	75745512	12
chr14	75745512	75745514	11
chr14	75745514	75745522	12
chr14	75745522	75745523	11
chr14	75745523	75745527	12
chr14	75745527	75745532	11
chr14	75745532	75745540	10
chr14	75745540	75745547	9
chr14	75745547	75745548	10
chr14	75745548	75745558	9
chr14	75745558	75745565	10
chr14	75745565	75745573	11
chr14	75745573	75745596	10
chr14	75745596	75745598	9
chr14	75745598	75745635	10
chr14	75745635	75745636	9
chr14	75745636	75745640	10
chr14	75745640	75745646	9
chr14	75745646	75745658	10
chr14	75745658	75745664	9
chr14	75745664	75745673	8
chr14	75745673	75745678	7
chr14	75745678	75745693	8
chr14	75745693	75745694	9
chr14	75745694	75745712	8
chr14	75745712	75745713	7
chr14	75745713	75745750	6
chr14	75745750	75745760	5
chr14	75745760	75745762	4
chr14	75745762	75745763	5
chr14	75745763	75745786	4
chr14	75745786	75745828	3
chr14	75745828	75745848	2
chr14	75745848	75745968	1
chr14	75745968	75746028	2
chr14	75746028	75746068	1
chr14	75746068	75746103	2
chr14	75746103	75746112	3
chr14	75746112	75746156	2
chr14	75746156	75746166	3
chr14	75746166	75746168	4
chr14	75746168	75746175	3
chr14	75746175	75746253	4
chr14	75746253	75746279	3
chr14	75746279	75746286	4
chr14	75746286	75746316	3
chr14	75746316	75746356	2
chr14	75746356	75746436	1
chr14	75746516	75746596	1
chr14	75746596	75746636	2
chr14	75746636	75746676	1
chr14	75746716	75746736	1
chr14	75746776	75746836	1
chr14	75746836	75746856	2
chr14	75746856	75746996	1
chr14	75747076	75747176	1
chr14	75747176	75747236	2
chr14	75747236	75747256	1
chr14	75747256	75747336	2
chr14	75747336	75747376	1
chr14	75747616	75747736	1
chr14	75747736	75747776	2
chr14	75747776	75747796	1
chr14	75747956	75747996	1
chr14	75747996	75748045	2
chr14	75748045	75748047	3
chr14	75748047	75748063	2
chr14	75748063	75748124	3
chr14	75748124	75748144	2
chr14	75748144	75748184	1
chr14	75748184	75748186	2
chr14	75748186	75748195	3
chr14	75748195	75748197	2
chr14	75748197	75748213	3
chr14	75748213	75748273	2
chr14	75748273	75748333	1
chr14	75749013	75749073	1
chr14	75749093	75749133	1
chr14	75749673	75749713	1
chr14	75750073	75750128	1
chr14	75750128	75750185	3
chr14	75750185	75750225	2
chr14	75750225	75750285	1
chr14	75750685	75750845	1
chr14	75751025	75751065	1
chr14	75751125	75751145	1
chr14	75751145	75751165	2
chr14	75751165	75751265	1
chr14	75752745	75752825	1

## Sheet: PolII_S
#chrom	chromStart	chromEnd	name
chr14	75706046	75706086	2
chr14	75706086	75706106	1
chr14	75706246	75706266	1
chr14	75706266	75706315	2
chr14	75706315	75706400	3
chr14	75706400	75706420	2
chr14	75706480	75706500	1
chr14	75706500	75706620	2
chr14	75706620	75706640	1
chr14	75706980	75707140	1
chr14	75709260	75709280	1
chr14	75709280	75709320	2
chr14	75709320	75709420	1
chr14	75711040	75711060	2
chr14	75711060	75711180	1
chr14	75712800	75712854	1
chr14	75712854	75712891	3
chr14	75712891	75712991	2
chr14	75712991	75713011	1
chr14	75713971	75714111	2
chr14	75714111	75714131	1
chr14	75715071	75715171	1
chr14	75715991	75716091	1
chr14	75716091	75716106	2
chr14	75716106	75716140	3
chr14	75716140	75716157	2
chr14	75716157	75716187	5
chr14	75716187	75716194	7
chr14	75716194	75716223	8
chr14	75716223	75716234	9
chr14	75716234	75716237	8
chr14	75716237	75716242	9
chr14	75716242	75716250	8
chr14	75716250	75716255	9
chr14	75716255	75716256	10
chr14	75716256	75716290	9
chr14	75716290	75716300	10
chr14	75716300	75716306	11
chr14	75716306	75716307	12
chr14	75716307	75716308	10
chr14	75716308	75716323	9
chr14	75716323	75716328	10
chr14	75716328	75716331	11
chr14	75716331	75716334	12
chr14	75716334	75716337	13
chr14	75716337	75716339	12
chr14	75716339	75716344	13
chr14	75716344	75716360	11
chr14	75716360	75716366	12
chr14	75716366	75716373	13
chr14	75716373	75716387	14
chr14	75716387	75716395	13
chr14	75716395	75716400	14
chr14	75716400	75716405	13
chr14	75716405	75716440	12
chr14	75716440	75716456	10
chr14	75716456	75716473	9
chr14	75716473	75716478	8
chr14	75716478	75716481	7
chr14	75716481	75716484	6
chr14	75716484	75716489	5
chr14	75716489	75716510	4
chr14	75716510	75716516	3
chr14	75716516	75716536	1
chr14	75717136	75717276	2
chr14	75717276	75717296	1
chr14	75718076	75718116	1
chr14	75718516	75718656	2
chr14	75718656	75718676	1
chr14	75718736	75718896	1
chr14	75719136	75719176	1
chr14	75719176	75719276	2
chr14	75719276	75719296	1
chr14	75719764	75719795	3
chr14	75719795	75719810	4
chr14	75719810	75719824	6
chr14	75719824	75719914	5
chr14	75719914	75719954	2
chr14	75719954	75719974	1
chr14	75719994	75720014	1
chr14	75720014	75720154	2
chr14	75720234	75720374	1
chr14	75720874	75720934	1
chr14	75720934	75720974	2
chr14	75720974	75721094	1
chr14	75721194	75721214	1
chr14	75721214	75721242	2
chr14	75721242	75721358	3
chr14	75721578	75721667	2
chr14	75721667	75721725	4
chr14	75721725	75721825	1
chr14	75722225	75722345	1
chr14	75722825	75722885	1
chr14	75724945	75724965	1
chr14	75724965	75725105	2
chr14	75725105	75725125	1
chr14	75725205	75725305	1
chr14	75725585	75725605	1
chr14	75725605	75725645	4
chr14	75725645	75725646	5
chr14	75725646	75725685	8
chr14	75725685	75725692	9
chr14	75725692	75725725	10
chr14	75725725	75725730	11
chr14	75725730	75725736	12
chr14	75725736	75725746	13
chr14	75725746	75725749	12
chr14	75725749	75725755	13
chr14	75725755	75725759	11
chr14	75725759	75725777	12
chr14	75725777	75725795	13
chr14	75725795	75725796	12
chr14	75725796	75725835	10
chr14	75725835	75725840	9
chr14	75725840	75725843	10
chr14	75725843	75725874	9
chr14	75725874	75725875	10
chr14	75725875	75725880	9
chr14	75725880	75725888	8
chr14	75725888	75725890	6
chr14	75725890	75725894	5
chr14	75725894	75725898	7
chr14	75725898	75725899	8
chr14	75725899	75725903	7
chr14	75725903	75725920	8
chr14	75725920	75725927	10
chr14	75725927	75725930	9
chr14	75725930	75725939	10
chr14	75725939	75725943	12
chr14	75725943	75725944	14
chr14	75725944	75725945	13
chr14	75725945	75725948	15
chr14	75725948	75725981	16
chr14	75725981	75725984	17
chr14	75725984	75725992	18
chr14	75725992	75725994	17
chr14	75725994	75725996	18
chr14	75725996	75725998	20
chr14	75725998	75726011	22
chr14	75726011	75726024	24
chr14	75726024	75726037	23
chr14	75726037	75726039	24
chr14	75726039	75726044	25
chr14	75726044	75726048	24
chr14	75726048	75726053	23
chr14	75726053	75726070	21
chr14	75726070	75726080	19
chr14	75726080	75726089	18
chr14	75726089	75726093	16
chr14	75726093	75726095	14
chr14	75726095	75726102	13
chr14	75726102	75726120	12
chr14	75726120	75726131	13
chr14	75726131	75726134	12
chr14	75726134	75726137	11
chr14	75726137	75726146	10
chr14	75726146	75726148	8
chr14	75726148	75726161	5
chr14	75726161	75726170	4
chr14	75726170	75726189	5
chr14	75726189	75726246	3
chr14	75726246	75726247	2
chr14	75726247	75726270	3
chr14	75726270	75726300	2
chr14	75726300	75726320	4
chr14	75726320	75726393	2
chr14	75726393	75726397	4
chr14	75726397	75726440	3
chr14	75726440	75726460	2
chr14	75726460	75726540	1
chr14	75727580	75727600	1
chr14	75727600	75727740	2
chr14	75729740	75729880	2
chr14	75729880	75729900	1
chr14	75736180	75736200	1
chr14	75736200	75736320	2
chr14	75736320	75736340	1
chr14	75737760	75737900	1
chr14	75738020	75738120	1
chr14	75738920	75738980	1
chr14	75738980	75739080	2
chr14	75741500	75741640	2
chr14	75741640	75741660	1
chr14	75743180	75743320	1
chr14	75743780	75743840	2
chr14	75743840	75743940	1
chr14	75744240	75744260	1
chr14	75744260	75744381	2
chr14	75744381	75744391	3
chr14	75744391	75744456	2
chr14	75744456	75744472	3
chr14	75744472	75744473	4
chr14	75744473	75744519	3
chr14	75744519	75744599	2
chr14	75744599	75744619	1
chr14	75744699	75744750	1
chr14	75744750	75744842	3
chr14	75744842	75744874	2
chr14	75744874	75744900	3
chr14	75744900	75744920	1
chr14	75744920	75745015	2
chr14	75745015	75745024	3
chr14	75745024	75745057	2
chr14	75745057	75745061	3
chr14	75745061	75745064	4
chr14	75745064	75745096	3
chr14	75745096	75745103	4
chr14	75745103	75745111	5
chr14	75745111	75745115	6
chr14	75745115	75745117	7
chr14	75745117	75745118	8
chr14	75745118	75745122	9
chr14	75745122	75745134	10
chr14	75745134	75745137	13
chr14	75745137	75745141	12
chr14	75745141	75745144	13
chr14	75745144	75745148	14
chr14	75745148	75745150	16
chr14	75745150	75745154	18
chr14	75745154	75745158	21
chr14	75745158	75745163	22
chr14	75745163	75745173	24
chr14	75745173	75745180	26
chr14	75745180	75745182	28
chr14	75745182	75745186	29
chr14	75745186	75745189	30
chr14	75745189	75745190	33
chr14	75745190	75745191	34
chr14	75745191	75745193	36
chr14	75745193	75745197	37
chr14	75745197	75745198	38
chr14	75745198	75745199	40
chr14	75745199	75745200	41
chr14	75745200	75745201	42
chr14	75745201	75745204	43
chr14	75745204	75745205	45
chr14	75745205	75745206	46
chr14	75745206	75745208	48
chr14	75745208	75745209	49
chr14	75745209	75745210	53
chr14	75745210	75745211	54
chr14	75745211	75745213	53
chr14	75745213	75745216	54
chr14	75745216	75745218	55
chr14	75745218	75745219	56
chr14	75745219	75745221	58
chr14	75745221	75745222	59
chr14	75745222	75745223	60
chr14	75745223	75745225	61
chr14	75745225	75745227	62
chr14	75745227	75745228	63
chr14	75745228	75745229	64
chr14	75745229	75745230	65
chr14	75745230	75745231	66
chr14	75745231	75745232	67
chr14	75745232	75745234	68
chr14	75745234	75745235	69
chr14	75745235	75745236	73
chr14	75745236	75745239	75
chr14	75745239	75745241	77
chr14	75745241	75745242	78
chr14	75745242	75745243	80
chr14	75745243	75745244	83
chr14	75745244	75745245	86
chr14	75745245	75745247	87
chr14	75745247	75745248	88
chr14	75745248	75745251	92
chr14	75745251	75745252	93
chr14	75745252	75745254	94
chr14	75745254	75745268	96
chr14	75745268	75745272	95
chr14	75745272	75745274	96
chr14	75745274	75745278	97
chr14	75745278	75745280	98
chr14	75745280	75745283	99
chr14	75745283	75745284	102
chr14	75745284	75745288	101
chr14	75745288	75745290	104
chr14	75745290	75745293	106
chr14	75745293	75745296	105
chr14	75745296	75745298	107
chr14	75745298	75745299	104
chr14	75745299	75745300	106
chr14	75745300	75745304	104
chr14	75745304	75745305	103
chr14	75745305	75745308	104
chr14	75745308	75745309	102
chr14	75745309	75745313	103
chr14	75745313	75745314	101
chr14	75745314	75745316	102
chr14	75745316	75745317	104
chr14	75745317	75745320	105
chr14	75745320	75745322	106
chr14	75745322	75745323	105
chr14	75745323	75745324	103
chr14	75745324	75745325	104
chr14	75745325	75745327	105
chr14	75745327	75745330	106
chr14	75745330	75745332	104
chr14	75745332	75745333	103
chr14	75745333	75745335	104
chr14	75745335	75745337	103
chr14	75745337	75745339	104
chr14	75745339	75745341	101
chr14	75745341	75745342	100
chr14	75745342	75745344	102
chr14	75745344	75745345	104
chr14	75745345	75745347	107
chr14	75745347	75745348	106
chr14	75745348	75745349	104
chr14	75745349	75745350	103
chr14	75745350	75745353	102
chr14	75745353	75745354	103
chr14	75745354	75745355	101
chr14	75745355	75745356	100
chr14	75745356	75745359	99
chr14	75745359	75745360	97
chr14	75745360	75745361	96
chr14	75745361	75745364	97
chr14	75745364	75745365	98
chr14	75745365	75745368	99
chr14	75745368	75745369	98
chr14	75745369	75745371	96
chr14	75745371	75745372	94
chr14	75745372	75745374	93
chr14	75745374	75745377	94
chr14	75745377	75745379	93
chr14	75745379	75745380	91
chr14	75745380	75745381	90
chr14	75745381	75745382	91
chr14	75745382	75745384	92
chr14	75745384	75745385	91
chr14	75745385	75745388	88
chr14	75745388	75745389	89
chr14	75745389	75745390	90
chr14	75745390	75745391	89
chr14	75745391	75745392	88
chr14	75745392	75745393	89
chr14	75745393	75745394	86
chr14	75745394	75745396	83
chr14	75745396	75745397	82
chr14	75745397	75745398	80
chr14	75745398	75745401	77
chr14	75745401	75745403	76
chr14	75745403	75745404	77
chr14	75745404	75745407	75
chr14	75745407	75745408	76
chr14	75745408	75745409	78
chr14	75745409	75745410	77
chr14	75745410	75745412	80
chr14	75745412	75745413	81
chr14	75745413	75745414	83
chr14	75745414	75745415	85
chr14	75745415	75745416	84
chr14	75745416	75745418	87
chr14	75745418	75745419	90
chr14	75745419	75745420	92
chr14	75745420	75745421	93
chr14	75745421	75745422	96
chr14	75745422	75745423	95
chr14	75745423	75745424	96
chr14	75745424	75745425	97
chr14	75745425	75745426	98
chr14	75745426	75745430	99
chr14	75745430	75745431	98
chr14	75745431	75745433	99
chr14	75745433	75745435	97
chr14	75745435	75745441	99
chr14	75745441	75745443	98
chr14	75745443	75745444	99
chr14	75745444	75745445	102
chr14	75745445	75745447	103
chr14	75745447	75745448	104
chr14	75745448	75745449	105
chr14	75745449	75745451	104
chr14	75745451	75745452	106
chr14	75745452	75745455	107
chr14	75745455	75745457	109
chr14	75745457	75745458	111
chr14	75745458	75745459	113
chr14	75745459	75745460	114
chr14	75745460	75745461	115
chr14	75745461	75745463	119
chr14	75745463	75745465	122
chr14	75745465	75745467	123
chr14	75745467	75745468	124
chr14	75745468	75745470	125
chr14	75745470	75745471	127
chr14	75745471	75745474	130
chr14	75745474	75745476	131
chr14	75745476	75745477	132
chr14	75745477	75745478	133
chr14	75745478	75745479	134
chr14	75745479	75745481	137
chr14	75745481	75745482	139
chr14	75745482	75745487	144
chr14	75745487	75745488	143
chr14	75745488	75745489	144
chr14	75745489	75745490	147
chr14	75745490	75745491	150
chr14	75745491	75745492	149
chr14	75745492	75745493	147
chr14	75745493	75745494	152
chr14	75745494	75745496	150
chr14	75745496	75745497	154
chr14	75745497	75745498	155
chr14	75745498	75745499	156
chr14	75745499	75745500	158
chr14	75745500	75745501	159
chr14	75745501	75745502	158
chr14	75745502	75745503	160
chr14	75745503	75745505	162
chr14	75745505	75745510	166
chr14	75745510	75745511	168
chr14	75745511	75745512	169
chr14	75745512	75745519	171
chr14	75745519	75745522	172
chr14	75745522	75745524	174
chr14	75745524	75745527	176
chr14	75745527	75745528	178
chr14	75745528	75745531	179
chr14	75745531	75745532	177
chr14	75745532	75745536	179
chr14	75745536	75745537	178
chr14	75745537	75745538	177
chr14	75745538	75745539	176
chr14	75745539	75745541	174
chr14	75745541	75745542	176
chr14	75745542	75745543	175
chr14	75745543	75745544	176
chr14	75745544	75745545	175
chr14	75745545	75745546	180
chr14	75745546	75745547	182
chr14	75745547	75745551	184
chr14	75745551	75745552	186
chr14	75745552	75745553	185
chr14	75745553	75745554	184
chr14	75745554	75745556	185
chr14	75745556	75745558	187
chr14	75745558	75745560	185
chr14	75745560	75745562	187
chr14	75745562	75745563	186
chr14	75745563	75745566	184
chr14	75745566	75745568	181
chr14	75745568	75745569	178
chr14	75745569	75745570	176
chr14	75745570	75745571	174
chr14	75745571	75745573	171
chr14	75745573	75745574	170
chr14	75745574	75745575	168
chr14	75745575	75745576	167
chr14	75745576	75745581	166
chr14	75745581	75745585	163
chr14	75745585	75745588	160
chr14	75745588	75745590	158
chr14	75745590	75745593	156
chr14	75745593	75745594	155
chr14	75745594	75745595	151
chr14	75745595	75745598	150
chr14	75745598	75745601	148
chr14	75745601	75745602	146
chr14	75745602	75745605	144
chr14	75745605	75745607	141
chr14	75745607	75745608	139
chr14	75745608	75745610	136
chr14	75745610	75745611	135
chr14	75745611	75745613	131
chr14	75745613	75745614	128
chr14	75745614	75745615	127
chr14	75745615	75745616	125
chr14	75745616	75745617	124
chr14	75745617	75745619	121
chr14	75745619	75745620	120
chr14	75745620	75745621	118
chr14	75745621	75745624	115
chr14	75745624	75745625	113
chr14	75745625	75745626	112
chr14	75745626	75745627	111
chr14	75745627	75745629	109
chr14	75745629	75745630	106
chr14	75745630	75745631	107
chr14	75745631	75745632	104
chr14	75745632	75745633	100
chr14	75745633	75745637	99
chr14	75745637	75745638	98
chr14	75745638	75745639	96
chr14	75745639	75745640	94
chr14	75745640	75745643	91
chr14	75745643	75745645	85
chr14	75745645	75745646	82
chr14	75745646	75745647	78
chr14	75745647	75745648	76
chr14	75745648	75745649	75
chr14	75745649	75745650	74
chr14	75745650	75745652	72
chr14	75745652	75745653	70
chr14	75745653	75745655	67
chr14	75745655	75745657	63
chr14	75745657	75745659	62
chr14	75745659	75745660	59
chr14	75745660	75745661	57
chr14	75745661	75745663	56
chr14	75745663	75745666	55
chr14	75745666	75745672	53
chr14	75745672	75745673	51
chr14	75745673	75745674	50
chr14	75745674	75745675	47
chr14	75745675	75745677	45
chr14	75745677	75745678	44
chr14	75745678	75745679	43
chr14	75745679	75745682	42
chr14	75745682	75745683	40
chr14	75745683	75745686	39
chr14	75745686	75745690	38
chr14	75745690	75745691	37
chr14	75745691	75745692	35
chr14	75745692	75745695	34
chr14	75745695	75745696	29
chr14	75745696	75745697	26
chr14	75745697	75745701	24
chr14	75745701	75745702	23
chr14	75745702	75745703	22
chr14	75745703	75745706	21
chr14	75745706	75745708	18
chr14	75745708	75745710	17
chr14	75745710	75745711	13
chr14	75745711	75745713	12
chr14	75745713	75745714	11
chr14	75745714	75745720	10
chr14	75745720	75745733	11
chr14	75745733	75745746	10
chr14	75745746	75745773	8
chr14	75745773	75745778	10
chr14	75745778	75745780	9
chr14	75745780	75745802	8
chr14	75745802	75745808	9
chr14	75745808	75745812	8
chr14	75745812	75745870	5
chr14	75745870	75745876	4
chr14	75745876	75745923	5
chr14	75745923	75745983	2
chr14	75745983	75746023	1
chr14	75746243	75746343	1
chr14	75746343	75746383	2
chr14	75746383	75746403	1
chr14	75746443	75746483	1
chr14	75747043	75747063	2
chr14	75747063	75747203	1
chr14	75747663	75747803	2
chr14	75747803	75747823	1
chr14	75747883	75748043	1
chr14	75749443	75749583	1
chr14	75750103	75750163	1
chr14	75750163	75750243	2
chr14	75750243	75750303	1
chr14	75750303	75750323	2
chr14	75750323	75750463	1
chr14	75750963	75751043	1
chr14	75751383	75751423	1
chr14	75751423	75751543	2
chr14	75751543	75751563	1
chr14	75751683	75751843	1

## Sheet: p300_G2_M
#chrom	chromStart	chromEnd	name
chr14	75706192	75706272	1
chr14	75706912	75706932	1
chr14	75707212	75707332	1
chr14	75707672	75707792	1
chr14	75707792	75707812	2
chr14	75707812	75707932	1
chr14	75708672	75708692	1
chr14	75708712	75708752	1
chr14	75709332	75709412	1
chr14	75709412	75709467	2
chr14	75709467	75709548	3
chr14	75709548	75709608	1
chr14	75709828	75709928	1
chr14	75710128	75710328	1
chr14	75710588	75710708	1
chr14	75710848	75710988	1
chr14	75710988	75711008	2
chr14	75711008	75711068	1
chr14	75711308	75711373	2
chr14	75711373	75711451	3
chr14	75711451	75711531	1
chr14	75712771	75712871	2
chr14	75712871	75712931	1
chr14	75713211	75713291	1
chr14	75713291	75713331	2
chr14	75713331	75713611	1
chr14	75713691	75713751	1
chr14	75713751	75713811	2
chr14	75713811	75713831	1
chr14	75714011	75714051	1
chr14	75714051	75714078	2
chr14	75714078	75714163	3
chr14	75714163	75714207	2
chr14	75714207	75714292	3
chr14	75714292	75714308	5
chr14	75714308	75714312	4
chr14	75714312	75714345	5
chr14	75714345	75714350	6
chr14	75714350	75714354	5
chr14	75714354	75714357	6
chr14	75714357	75714365	5
chr14	75714365	75714367	4
chr14	75714367	75714400	5
chr14	75714400	75714429	4
chr14	75714429	75714442	5
chr14	75714442	75714448	3
chr14	75714448	75714455	4
chr14	75714455	75714495	5
chr14	75714495	75714504	4
chr14	75714504	75714514	3
chr14	75714514	75714517	4
chr14	75714517	75714520	3
chr14	75714520	75714568	4
chr14	75714568	75714595	5
chr14	75714595	75714598	6
chr14	75714598	75714605	5
chr14	75714605	75714669	4
chr14	75714669	75714723	3
chr14	75714723	75714743	2
chr14	75714743	75714843	1
chr14	75714883	75715043	1
chr14	75715303	75715383	1
chr14	75715763	75715783	1
chr14	75715783	75715791	2
chr14	75715791	75715820	3
chr14	75715820	75715838	4
chr14	75715838	75715879	5
chr14	75715879	75715885	6
chr14	75715885	75715891	5
chr14	75715891	75715907	6
chr14	75715907	75715918	5
chr14	75715918	75715936	6
chr14	75715936	75715957	5
chr14	75715957	75715959	6
chr14	75715959	75715963	5
chr14	75715963	75715970	6
chr14	75715970	75716031	5
chr14	75716031	75716041	6
chr14	75716041	75716060	5
chr14	75716060	75716066	6
chr14	75716066	75716072	5
chr14	75716072	75716077	4
chr14	75716077	75716101	5
chr14	75716101	75716107	6
chr14	75716107	75716116	5
chr14	75716116	75716131	6
chr14	75716131	75716142	5
chr14	75716142	75716151	6
chr14	75716151	75716154	5
chr14	75716154	75716172	6
chr14	75716172	75716181	7
chr14	75716181	75716190	5
chr14	75716190	75716208	6
chr14	75716208	75716210	7
chr14	75716210	75716216	6
chr14	75716216	75716220	7
chr14	75716220	75716221	8
chr14	75716221	75716227	9
chr14	75716227	75716229	8
chr14	75716229	75716266	9
chr14	75716266	75716267	8
chr14	75716267	75716268	9
chr14	75716268	75716270	8
chr14	75716270	75716281	9
chr14	75716281	75716282	10
chr14	75716282	75716304	11
chr14	75716304	75716311	10
chr14	75716311	75716315	11
chr14	75716315	75716322	12
chr14	75716322	75716326	11
chr14	75716326	75716340	12
chr14	75716340	75716342	11
chr14	75716342	75716350	12
chr14	75716350	75716352	13
chr14	75716352	75716354	12
chr14	75716354	75716370	13
chr14	75716370	75716379	11
chr14	75716379	75716380	10
chr14	75716380	75716381	11
chr14	75716381	75716388	10
chr14	75716388	75716398	11
chr14	75716398	75716402	10
chr14	75716402	75716410	11
chr14	75716410	75716417	12
chr14	75716417	75716431	11
chr14	75716431	75716432	10
chr14	75716432	75716456	9
chr14	75716456	75716461	10
chr14	75716461	75716475	9
chr14	75716475	75716492	8
chr14	75716492	75716504	7
chr14	75716504	75716522	6
chr14	75716522	75716525	7
chr14	75716525	75716527	8
chr14	75716527	75716531	7
chr14	75716531	75716538	8
chr14	75716538	75716559	7
chr14	75716559	75716560	6
chr14	75716560	75716606	5
chr14	75716606	75716615	4
chr14	75716615	75716672	3
chr14	75716672	75716852	1
chr14	75717152	75717312	1
chr14	75717452	75717532	1
chr14	75717532	75717612	2
chr14	75717612	75717692	1
chr14	75717712	75717752	1
chr14	75717772	75717992	1
chr14	75718172	75718412	1
chr14	75719052	75719112	1
chr14	75719112	75719132	2
chr14	75719132	75719172	1
chr14	75719172	75719252	2
chr14	75719252	75719332	1
chr14	75719652	75719712	1
chr14	75719892	75720032	1
chr14	75720852	75720992	1
chr14	75720992	75721012	2
chr14	75721012	75721072	1
chr14	75721072	75721152	2
chr14	75721152	75721232	1
chr14	75721372	75721392	1
chr14	75721432	75721492	1
chr14	75721492	75721509	2
chr14	75721509	75721522	3
chr14	75721522	75721642	2
chr14	75721722	75721762	1
chr14	75721762	75721862	2
chr14	75721862	75721902	1
chr14	75722762	75722902	1
chr14	75722942	75723002	1
chr14	75723062	75723202	1
chr14	75723982	75724062	1
chr14	75724062	75724142	2
chr14	75724142	75724202	1
chr14	75724362	75724382	1
chr14	75724402	75724542	1
chr14	75724942	75724962	1
chr14	75724962	75724993	2
chr14	75724993	75725028	3
chr14	75725028	75725108	2
chr14	75725268	75725308	1
chr14	75725328	75725392	2
chr14	75725392	75725410	3
chr14	75725410	75725412	4
chr14	75725412	75725418	5
chr14	75725418	75725426	4
chr14	75725426	75725462	5
chr14	75725462	75725474	6
chr14	75725474	75725480	5
chr14	75725480	75725492	4
chr14	75725492	75725519	5
chr14	75725519	75725522	6
chr14	75725522	75725532	5
chr14	75725532	75725542	6
chr14	75725542	75725547	5
chr14	75725547	75725548	6
chr14	75725548	75725562	5
chr14	75725562	75725572	4
chr14	75725572	75725576	5
chr14	75725576	75725580	4
chr14	75725580	75725647	5
chr14	75725647	75725652	6
chr14	75725652	75725664	7
chr14	75725664	75725665	8
chr14	75725665	75725669	9
chr14	75725669	75725670	8
chr14	75725670	75725697	9
chr14	75725697	75725700	8
chr14	75725700	75725710	9
chr14	75725710	75725713	10
chr14	75725713	75725719	13
chr14	75725719	75725724	14
chr14	75725724	75725729	15
chr14	75725729	75725753	16
chr14	75725753	75725756	17
chr14	75725756	75725764	18
chr14	75725764	75725771	19
chr14	75725771	75725775	21
chr14	75725775	75725778	22
chr14	75725778	75725792	23
chr14	75725792	75725793	24
chr14	75725793	75725796	23
chr14	75725796	75725797	25
chr14	75725797	75725802	24
chr14	75725802	75725803	25
chr14	75725803	75725807	24
chr14	75725807	75725813	25
chr14	75725813	75725814	26
chr14	75725814	75725820	25
chr14	75725820	75725827	24
chr14	75725827	75725829	25
chr14	75725829	75725836	24
chr14	75725836	75725843	25
chr14	75725843	75725845	26
chr14	75725845	75725854	27
chr14	75725854	75725857	26
chr14	75725857	75725860	27
chr14	75725860	75725861	26
chr14	75725861	75725863	27
chr14	75725863	75725865	24
chr14	75725865	75725868	25
chr14	75725868	75725869	24
chr14	75725869	75725870	23
chr14	75725870	75725872	24
chr14	75725872	75725873	23
chr14	75725873	75725874	24
chr14	75725874	75725878	23
chr14	75725878	75725879	24
chr14	75725879	75725887	23
chr14	75725887	75725888	22
chr14	75725888	75725891	23
chr14	75725891	75725900	24
chr14	75725900	75725903	25
chr14	75725903	75725909	24
chr14	75725909	75725921	25
chr14	75725921	75725925	23
chr14	75725925	75725926	22
chr14	75725926	75725937	23
chr14	75725937	75725939	24
chr14	75725939	75725941	23
chr14	75725941	75725942	24
chr14	75725942	75725943	23
chr14	75725943	75725946	24
chr14	75725946	75725948	23
chr14	75725948	75725952	22
chr14	75725952	75725977	21
chr14	75725977	75725981	20
chr14	75725981	75725985	21
chr14	75725985	75725986	20
chr14	75725986	75725989	21
chr14	75725989	75725993	20
chr14	75725993	75725999	19
chr14	75725999	75726002	18
chr14	75726002	75726009	19
chr14	75726009	75726015	18
chr14	75726015	75726023	17
chr14	75726023	75726028	16
chr14	75726028	75726041	15
chr14	75726041	75726042	14
chr14	75726042	75726056	13
chr14	75726056	75726059	12
chr14	75726059	75726061	11
chr14	75726061	75726076	10
chr14	75726076	75726077	9
chr14	75726077	75726083	8
chr14	75726083	75726086	9
chr14	75726086	75726087	8
chr14	75726087	75726093	7
chr14	75726093	75726111	6
chr14	75726111	75726115	5
chr14	75726115	75726122	4
chr14	75726122	75726131	5
chr14	75726131	75726136	4
chr14	75726136	75726146	3
chr14	75726146	75726152	4
chr14	75726152	75726197	3
chr14	75726197	75726198	4
chr14	75726198	75726257	3
chr14	75726257	75726297	2
chr14	75726297	75726337	1
chr14	75726417	75726537	1
chr14	75726597	75726617	1
chr14	75726637	75726777	1
chr14	75726777	75726797	2
chr14	75726797	75726997	1
chr14	75726997	75727037	2
chr14	75727037	75727057	1
chr14	75727417	75727617	1
chr14	75728617	75728857	1
chr14	75728877	75729037	1
chr14	75729277	75729417	1
chr14	75729657	75729717	1
chr14	75729717	75729737	2
chr14	75729737	75729739	3
chr14	75729739	75729755	2
chr14	75729755	75729773	3
chr14	75729773	75729775	4
chr14	75729775	75729887	3
chr14	75729887	75729907	2
chr14	75729907	75729927	1
chr14	75730647	75730727	1
chr14	75730867	75730987	1
chr14	75730987	75731007	2
chr14	75731007	75731027	1
chr14	75731787	75731947	1
chr14	75733687	75733767	1
chr14	75734027	75734167	1
chr14	75734907	75734967	1
chr14	75734987	75735047	1
chr14	75735827	75735887	1
chr14	75736087	75736247	1
chr14	75736387	75736447	1
chr14	75736527	75736547	1
chr14	75736587	75736667	1
chr14	75738107	75738167	1
chr14	75738767	75738907	1
chr14	75739367	75739387	1
chr14	75740007	75740147	1
chr14	75740167	75740327	1
chr14	75740387	75740527	1
chr14	75741507	75741547	1
chr14	75741587	75741600	1
chr14	75741600	75741729	3
chr14	75741729	75741749	2
chr14	75741789	75741809	1
chr14	75742029	75742069	1
chr14	75742729	75742869	1
chr14	75744049	75744089	1
chr14	75744089	75744123	2
chr14	75744123	75744165	3
chr14	75744165	75744205	2
chr14	75744205	75744240	1
chr14	75744240	75744242	3
chr14	75744242	75744262	2
chr14	75744262	75744322	1
chr14	75744322	75744382	2
chr14	75744382	75744442	1
chr14	75744442	75744482	2
chr14	75744482	75744522	1
chr14	75744522	75744541	2
chr14	75744541	75744545	3
chr14	75744545	75744565	2
chr14	75744565	75744625	1
chr14	75744625	75744677	2
chr14	75744677	75744681	3
chr14	75744681	75744701	2
chr14	75744701	75744741	1
chr14	75744741	75744754	2
chr14	75744754	75744773	3
chr14	75744773	75744778	2
chr14	75744778	75744868	3
chr14	75744868	75744885	4
chr14	75744885	75744906	3
chr14	75744906	75744935	2
chr14	75744935	75744943	3
chr14	75744943	75744959	4
chr14	75744959	75744990	5
chr14	75744990	75745002	6
chr14	75745002	75745008	5
chr14	75745008	75745010	6
chr14	75745010	75745018	7
chr14	75745018	75745020	6
chr14	75745020	75745046	7
chr14	75745046	75745052	8
chr14	75745052	75745072	9
chr14	75745072	75745077	10
chr14	75745077	75745080	11
chr14	75745080	75745083	10
chr14	75745083	75745085	11
chr14	75745085	75745087	10
chr14	75745087	75745093	11
chr14	75745093	75745099	10
chr14	75745099	75745124	11
chr14	75745124	75745130	12
chr14	75745130	75745142	13
chr14	75745142	75745146	14
chr14	75745146	75745147	15
chr14	75745147	75745152	16
chr14	75745152	75745155	15
chr14	75745155	75745158	16
chr14	75745158	75745159	15
chr14	75745159	75745164	16
chr14	75745164	75745202	17
chr14	75745202	75745204	16
chr14	75745204	75745225	17
chr14	75745225	75745228	16
chr14	75745228	75745245	15
chr14	75745245	75745252	14
chr14	75745252	75745254	15
chr14	75745254	75745257	13
chr14	75745257	75745273	14
chr14	75745273	75745276	13
chr14	75745276	75745282	14
chr14	75745282	75745289	13
chr14	75745289	75745291	14
chr14	75745291	75745294	13
chr14	75745294	75745296	14
chr14	75745296	75745309	13
chr14	75745309	75745311	11
chr14	75745311	75745314	12
chr14	75745314	75745318	11
chr14	75745318	75745322	12
chr14	75745322	75745326	11
chr14	75745326	75745335	12
chr14	75745335	75745344	13
chr14	75745344	75745346	12
chr14	75745346	75745358	13
chr14	75745358	75745359	12
chr14	75745359	75745363	11
chr14	75745363	75745366	12
chr14	75745366	75745401	13
chr14	75745401	75745409	14
chr14	75745409	75745418	13
chr14	75745418	75745426	14
chr14	75745426	75745435	13
chr14	75745435	75745436	14
chr14	75745436	75745444	13
chr14	75745444	75745445	12
chr14	75745445	75745447	11
chr14	75745447	75745452	12
chr14	75745452	75745456	11
chr14	75745456	75745459	12
chr14	75745459	75745463	13
chr14	75745463	75745465	14
chr14	75745465	75745484	13
chr14	75745484	75745488	12
chr14	75745488	75745498	11
chr14	75745498	75745500	13
chr14	75745500	75745512	12
chr14	75745512	75745513	13
chr14	75745513	75745516	12
chr14	75745516	75745519	11
chr14	75745519	75745533	12
chr14	75745533	75745550	13
chr14	75745550	75745551	12
chr14	75745551	75745563	11
chr14	75745563	75745568	12
chr14	75745568	75745578	11
chr14	75745578	75745585	10
chr14	75745585	75745602	9
chr14	75745602	75745606	10
chr14	75745606	75745611	9
chr14	75745611	75745612	8
chr14	75745612	75745613	9
chr14	75745613	75745644	8
chr14	75745644	75745646	9
chr14	75745646	75745648	8
chr14	75745648	75745669	7
chr14	75745669	75745676	6
chr14	75745676	75745709	5
chr14	75745709	75745747	4
chr14	75745747	75745752	3
chr14	75745752	75745758	2
chr14	75745758	75745763	3
chr14	75745763	75745764	2
chr14	75745764	75745767	3
chr14	75745767	75745807	2
chr14	75745807	75745907	1
chr14	75745927	75746127	1
chr14	75746427	75746507	1
chr14	75746507	75746627	2
chr14	75746627	75746787	1
chr14	75747067	75747087	1
chr14	75747087	75747167	2
chr14	75747167	75747227	1
chr14	75747527	75747707	1
chr14	75747727	75747807	1
chr14	75747807	75747827	2
chr14	75747827	75748047	1
chr14	75748047	75748067	2
chr14	75748067	75748307	1
chr14	75748307	75748326	2
chr14	75748326	75748330	3
chr14	75748330	75748370	2
chr14	75748370	75748450	1
chr14	75749310	75749370	1
chr14	75749950	75750010	1
chr14	75750010	75750013	2
chr14	75750013	75750067	3
chr14	75750067	75750077	2
chr14	75750077	75750100	3
chr14	75750100	75750120	2
chr14	75750120	75750160	1
chr14	75750460	75750600	1
chr14	75751000	75751240	1
chr14	75751620	75751700	1
chr14	75752240	75752380	1

## Sheet: PolII_G2_M
#chrom	chromStart	chromEnd	name
chr14	75706315	75706475	1
chr14	75706595	75706735	1
chr14	75709615	75709715	1
chr14	75709835	75709935	1
chr14	75711235	75711255	1
chr14	75711255	75711395	2
chr14	75712615	75712675	1
chr14	75712735	75712755	1
chr14	75713415	75713478	1
chr14	75713478	75713572	3
chr14	75713572	75713632	1
chr14	75713772	75713852	1
chr14	75713852	75713932	2
chr14	75713932	75714012	1
chr14	75714352	75714397	2
chr14	75714397	75714502	4
chr14	75714502	75714504	3
chr14	75714504	75714544	1
chr14	75714764	75714924	1
chr14	75714964	75715124	1
chr14	75715764	75715906	2
chr14	75715906	75715909	3
chr14	75715909	75715949	1
chr14	75715949	75716049	2
chr14	75716049	75716103	1
chr14	75716103	75716104	3
chr14	75716104	75716106	4
chr14	75716106	75716115	3
chr14	75716115	75716159	5
chr14	75716159	75716166	6
chr14	75716166	75716176	8
chr14	75716176	75716185	9
chr14	75716185	75716215	12
chr14	75716215	75716222	11
chr14	75716222	75716253	12
chr14	75716253	75716254	11
chr14	75716254	75716265	10
chr14	75716265	75716295	8
chr14	75716295	75716309	9
chr14	75716309	75716316	7
chr14	75716316	75716323	6
chr14	75716323	75716326	7
chr14	75716326	75716335	5
chr14	75716335	75716349	3
chr14	75716349	75716383	4
chr14	75716383	75716404	3
chr14	75716404	75716443	2
chr14	75716443	75716445	4
chr14	75716445	75716449	3
chr14	75716449	75716473	4
chr14	75716473	75716499	3
chr14	75716499	75716504	2
chr14	75716504	75716505	3
chr14	75716505	75716593	4
chr14	75716593	75716613	2
chr14	75716613	75716653	1
chr14	75716833	75716933	1
chr14	75716933	75716993	2
chr14	75716993	75717033	1
chr14	75718193	75718233	1
chr14	75719393	75719553	1
chr14	75721113	75721133	1
chr14	75721133	75721233	2
chr14	75721233	75721273	1
chr14	75721393	75721533	1
chr14	75722693	75722853	1
chr14	75723753	75723893	1
chr14	75724773	75724933	1
chr14	75725273	75725313	1
chr14	75725313	75725319	2
chr14	75725319	75725397	4
chr14	75725397	75725411	5
chr14	75725411	75725417	6
chr14	75725417	75725421	7
chr14	75725421	75725461	5
chr14	75725461	75725469	4
chr14	75725469	75725471	3
chr14	75725471	75725520	4
chr14	75725520	75725547	5
chr14	75725547	75725551	4
chr14	75725551	75725561	5
chr14	75725561	75725567	4
chr14	75725567	75725595	3
chr14	75725595	75725621	4
chr14	75725621	75725622	3
chr14	75725622	75725625	4
chr14	75725625	75725629	5
chr14	75725629	75725635	6
chr14	75725635	75725643	7
chr14	75725643	75725646	8
chr14	75725646	75725647	9
chr14	75725647	75725655	10
chr14	75725655	75725657	11
chr14	75725657	75725661	10
chr14	75725661	75725662	11
chr14	75725662	75725670	12
chr14	75725670	75725675	11
chr14	75725675	75725682	12
chr14	75725682	75725685	13
chr14	75725685	75725709	15
chr14	75725709	75725715	16
chr14	75725715	75725721	17
chr14	75725721	75725732	19
chr14	75725732	75725745	20
chr14	75725745	75725767	19
chr14	75725767	75725769	20
chr14	75725769	75725772	22
chr14	75725772	75725775	21
chr14	75725775	75725779	20
chr14	75725779	75725785	19
chr14	75725785	75725793	18
chr14	75725793	75725796	17
chr14	75725796	75725797	16
chr14	75725797	75725812	15
chr14	75725812	75725826	13
chr14	75725826	75725832	12
chr14	75725832	75725835	11
chr14	75725835	75725858	9
chr14	75725858	75725859	8
chr14	75725859	75725860	7
chr14	75725860	75725865	8
chr14	75725865	75725871	7
chr14	75725871	75725882	5
chr14	75725882	75725892	4
chr14	75725892	75725901	5
chr14	75725901	75725917	6
chr14	75725917	75725919	4
chr14	75725919	75725921	3
chr14	75725921	75725938	2
chr14	75725938	75725943	4
chr14	75725943	75725948	5
chr14	75725948	75725949	6
chr14	75725949	75725956	7
chr14	75725956	75725960	6
chr14	75725960	75726002	8
chr14	75726002	75726042	9
chr14	75726042	75726088	8
chr14	75726088	75726091	6
chr14	75726091	75726093	8
chr14	75726093	75726098	6
chr14	75726098	75726110	5
chr14	75726110	75726111	3
chr14	75726111	75726152	5
chr14	75726152	75726171	4
chr14	75726171	75726228	3
chr14	75726228	75726248	2
chr14	75726248	75726268	1
chr14	75726748	75726888	1
chr14	75726968	75727128	1
chr14	75729768	75729908	1
chr14	75730968	75730988	1
chr14	75730988	75731128	2
chr14	75731728	75731868	1
chr14	75731968	75732128	1
chr14	75735528	75735688	1
chr14	75736128	75736208	1
chr14	75736208	75736248	2
chr14	75736248	75736368	1
chr14	75740028	75740148	1
chr14	75740188	75740348	1
chr14	75742468	75742548	1
chr14	75742548	75742628	2
chr14	75742628	75742688	1
chr14	75743648	75743808	1
chr14	75743848	75743868	1
chr14	75744148	75744183	1
chr14	75744183	75744277	3
chr14	75744277	75744294	4
chr14	75744294	75744334	2
chr14	75744354	75744374	1
chr14	75744374	75744380	2
chr14	75744380	75744427	3
chr14	75744427	75744507	2
chr14	75744507	75744527	1
chr14	75744807	75744847	1
chr14	75744847	75744937	2
chr14	75744937	75744950	4
chr14	75744950	75744960	3
chr14	75744960	75744977	4
chr14	75744977	75744987	5
chr14	75744987	75745001	4
chr14	75745001	75745005	5
chr14	75745005	75745037	6
chr14	75745037	75745056	7
chr14	75745056	75745058	6
chr14	75745058	75745059	7
chr14	75745059	75745072	8
chr14	75745072	75745073	9
chr14	75745073	75745080	10
chr14	75745080	75745084	11
chr14	75745084	75745087	12
chr14	75745087	75745100	11
chr14	75745100	75745105	12
chr14	75745105	75745106	13
chr14	75745106	75745108	14
chr14	75745108	75745110	16
chr14	75745110	75745114	15
chr14	75745114	75745117	16
chr14	75745117	75745120	15
chr14	75745120	75745121	16
chr14	75745121	75745123	17
chr14	75745123	75745124	18
chr14	75745124	75745127	19
chr14	75745127	75745130	18
chr14	75745130	75745133	19
chr14	75745133	75745135	20
chr14	75745135	75745136	21
chr14	75745136	75745138	22
chr14	75745138	75745139	23
chr14	75745139	75745143	24
chr14	75745143	75745149	27
chr14	75745149	75745151	29
chr14	75745151	75745153	27
chr14	75745153	75745154	30
chr14	75745154	75745156	32
chr14	75745156	75745158	33
chr14	75745158	75745159	34
chr14	75745159	75745160	35
chr14	75745160	75745161	37
chr14	75745161	75745163	38
chr14	75745163	75745166	40
chr14	75745166	75745167	42
chr14	75745167	75745169	43
chr14	75745169	75745174	44
chr14	75745174	75745177	45
chr14	75745177	75745181	47
chr14	75745181	75745182	49
chr14	75745182	75745184	51
chr14	75745184	75745186	52
chr14	75745186	75745187	54
chr14	75745187	75745189	53
chr14	75745189	75745190	54
chr14	75745190	75745192	55
chr14	75745192	75745194	56
chr14	75745194	75745196	58
chr14	75745196	75745197	60
chr14	75745197	75745198	61
chr14	75745198	75745199	62
chr14	75745199	75745206	65
chr14	75745206	75745208	67
chr14	75745208	75745211	66
chr14	75745211	75745214	67
chr14	75745214	75745215	68
chr14	75745215	75745216	69
chr14	75745216	75745217	72
chr14	75745217	75745218	74
chr14	75745218	75745219	78
chr14	75745219	75745223	79
chr14	75745223	75745224	78
chr14	75745224	75745225	80
chr14	75745225	75745226	81
chr14	75745226	75745227	82
chr14	75745227	75745228	86
chr14	75745228	75745229	87
chr14	75745229	75745230	88
chr14	75745230	75745233	87
chr14	75745233	75745234	88
chr14	75745234	75745237	89
chr14	75745237	75745238	90
chr14	75745238	75745240	92
chr14	75745240	75745241	93
chr14	75745241	75745243	95
chr14	75745243	75745245	96
chr14	75745245	75745246	97
chr14	75745246	75745247	100
chr14	75745247	75745249	101
chr14	75745249	75745250	103
chr14	75745250	75745251	104
chr14	75745251	75745253	105
chr14	75745253	75745255	106
chr14	75745255	75745256	105
chr14	75745256	75745258	106
chr14	75745258	75745260	105
chr14	75745260	75745262	107
chr14	75745262	75745263	108
chr14	75745263	75745266	109
chr14	75745266	75745269	110
chr14	75745269	75745270	111
chr14	75745270	75745273	112
chr14	75745273	75745275	111
chr14	75745275	75745284	112
chr14	75745284	75745285	113
chr14	75745285	75745286	112
chr14	75745286	75745287	111
chr14	75745287	75745288	114
chr14	75745288	75745289	117
chr14	75745289	75745291	116
chr14	75745291	75745292	119
chr14	75745292	75745293	120
chr14	75745293	75745296	119
chr14	75745296	75745298	123
chr14	75745298	75745301	126
chr14	75745301	75745303	128
chr14	75745303	75745308	127
chr14	75745308	75745309	126
chr14	75745309	75745310	124
chr14	75745310	75745311	123
chr14	75745311	75745313	122
chr14	75745313	75745314	120
chr14	75745314	75745316	122
chr14	75745316	75745317	120
chr14	75745317	75745319	121
chr14	75745319	75745320	120
chr14	75745320	75745321	119
chr14	75745321	75745325	120
chr14	75745325	75745327	119
chr14	75745327	75745328	120
chr14	75745328	75745330	122
chr14	75745330	75745331	124
chr14	75745331	75745332	122
chr14	75745332	75745334	120
chr14	75745334	75745338	119
chr14	75745338	75745339	120
chr14	75745339	75745340	119
chr14	75745340	75745341	118
chr14	75745341	75745342	119
chr14	75745342	75745343	118
chr14	75745343	75745344	120
chr14	75745344	75745346	119
chr14	75745346	75745348	118
chr14	75745348	75745349	117
chr14	75745349	75745350	116
chr14	75745350	75745352	117
chr14	75745352	75745353	118
chr14	75745353	75745354	119
chr14	75745354	75745356	120
chr14	75745356	75745358	119
chr14	75745358	75745360	120
chr14	75745360	75745363	122
chr14	75745363	75745364	123
chr14	75745364	75745366	122
chr14	75745366	75745367	120
chr14	75745367	75745368	119
chr14	75745368	75745369	116
chr14	75745369	75745370	119
chr14	75745370	75745372	120
chr14	75745372	75745373	122
chr14	75745373	75745374	124
chr14	75745374	75745375	123
chr14	75745375	75745376	122
chr14	75745376	75745377	120
chr14	75745377	75745380	117
chr14	75745380	75745382	119
chr14	75745382	75745383	118
chr14	75745383	75745384	117
chr14	75745384	75745387	115
chr14	75745387	75745388	116
chr14	75745388	75745389	113
chr14	75745389	75745390	115
chr14	75745390	75745391	114
chr14	75745391	75745392	112
chr14	75745392	75745393	114
chr14	75745393	75745394	113
chr14	75745394	75745395	115
chr14	75745395	75745396	114
chr14	75745396	75745397	111
chr14	75745397	75745399	110
chr14	75745399	75745400	109
chr14	75745400	75745401	108
chr14	75745401	75745403	107
chr14	75745403	75745405	108
chr14	75745405	75745406	109
chr14	75745406	75745408	108
chr14	75745408	75745409	109
chr14	75745409	75745410	111
chr14	75745410	75745411	110
chr14	75745411	75745412	111
chr14	75745412	75745414	110
chr14	75745414	75745415	109
chr14	75745415	75745418	112
chr14	75745418	75745420	115
chr14	75745420	75745422	117
chr14	75745422	75745423	120
chr14	75745423	75745425	122
chr14	75745425	75745426	123
chr14	75745426	75745427	127
chr14	75745427	75745429	129
chr14	75745429	75745430	134
chr14	75745430	75745431	135
chr14	75745431	75745432	140
chr14	75745432	75745434	141
chr14	75745434	75745435	143
chr14	75745435	75745436	145
chr14	75745436	75745437	147
chr14	75745437	75745438	145
chr14	75745438	75745439	142
chr14	75745439	75745440	144
chr14	75745440	75745442	147
chr14	75745442	75745444	145
chr14	75745444	75745445	147
chr14	75745445	75745446	148
chr14	75745446	75745447	146
chr14	75745447	75745448	148
chr14	75745448	75745449	147
chr14	75745449	75745450	146
chr14	75745450	75745451	148
chr14	75745451	75745452	151
chr14	75745452	75745453	155
chr14	75745453	75745455	158
chr14	75745455	75745456	160
chr14	75745456	75745457	169
chr14	75745457	75745458	172
chr14	75745458	75745459	173
chr14	75745459	75745460	176
chr14	75745460	75745462	178
chr14	75745462	75745463	183
chr14	75745463	75745464	185
chr14	75745464	75745465	187
chr14	75745465	75745466	188
chr14	75745466	75745467	190
chr14	75745467	75745468	188
chr14	75745468	75745469	192
chr14	75745469	75745470	201
chr14	75745470	75745471	208
chr14	75745471	75745472	209
chr14	75745472	75745473	213
chr14	75745473	75745474	220
chr14	75745474	75745475	224
chr14	75745475	75745478	227
chr14	75745478	75745479	230
chr14	75745479	75745482	235
chr14	75745482	75745483	240
chr14	75745483	75745484	249
chr14	75745484	75745485	259
chr14	75745485	75745486	262
chr14	75745486	75745487	265
chr14	75745487	75745488	266
chr14	75745488	75745489	271
chr14	75745489	75745490	276
chr14	75745490	75745491	283
chr14	75745491	75745492	290
chr14	75745492	75745494	295
chr14	75745494	75745495	296
chr14	75745495	75745496	301
chr14	75745496	75745497	302
chr14	75745497	75745498	307
chr14	75745498	75745499	310
chr14	75745499	75745500	312
chr14	75745500	75745501	314
chr14	75745501	75745503	318
chr14	75745503	75745505	320
chr14	75745505	75745506	323
chr14	75745506	75745507	328
chr14	75745507	75745508	330
chr14	75745508	75745509	331
chr14	75745509	75745510	333
chr14	75745510	75745511	337
chr14	75745511	75745512	339
chr14	75745512	75745513	340
chr14	75745513	75745514	344
chr14	75745514	75745516	345
chr14	75745516	75745519	348
chr14	75745519	75745520	345
chr14	75745520	75745521	348
chr14	75745521	75745522	350
chr14	75745522	75745523	348
chr14	75745523	75745524	352
chr14	75745524	75745525	353
chr14	75745525	75745527	355
chr14	75745527	75745528	359
chr14	75745528	75745529	360
chr14	75745529	75745530	362
chr14	75745530	75745531	363
chr14	75745531	75745532	366
chr14	75745532	75745533	369
chr14	75745533	75745534	372
chr14	75745534	75745535	377
chr14	75745535	75745536	380
chr14	75745536	75745537	384
chr14	75745537	75745538	383
chr14	75745538	75745539	386
chr14	75745539	75745540	385
chr14	75745540	75745541	388
chr14	75745541	75745542	389
chr14	75745542	75745543	390
chr14	75745543	75745544	392
chr14	75745544	75745545	394
chr14	75745545	75745546	399
chr14	75745546	75745547	403
chr14	75745547	75745548	404
chr14	75745548	75745549	407
chr14	75745549	75745550	408
chr14	75745550	75745551	412
chr14	75745551	75745552	413
chr14	75745552	75745554	416
chr14	75745554	75745555	415
chr14	75745555	75745556	414
chr14	75745556	75745557	419
chr14	75745557	75745558	420
chr14	75745558	75745559	421
chr14	75745559	75745560	424
chr14	75745560	75745563	423
chr14	75745563	75745564	424
chr14	75745564	75745565	426
chr14	75745565	75745567	425
chr14	75745567	75745568	426
chr14	75745568	75745569	423
chr14	75745569	75745570	425
chr14	75745570	75745571	422
chr14	75745571	75745572	421
chr14	75745572	75745573	419
chr14	75745573	75745574	416
chr14	75745574	75745576	417
chr14	75745576	75745577	416
chr14	75745577	75745579	414
chr14	75745579	75745580	409
chr14	75745580	75745581	406
chr14	75745581	75745582	402
chr14	75745582	75745583	401
chr14	75745583	75745584	399
chr14	75745584	75745585	397
chr14	75745585	75745586	395
chr14	75745586	75745587	394
chr14	75745587	75745588	392
chr14	75745588	75745589	393
chr14	75745589	75745590	391
chr14	75745590	75745591	388
chr14	75745591	75745592	386
chr14	75745592	75745593	387
chr14	75745593	75745594	386
chr14	75745594	75745596	384
chr14	75745596	75745597	382
chr14	75745597	75745598	381
chr14	75745598	75745599	380
chr14	75745599	75745600	379
chr14	75745600	75745601	377
chr14	75745601	75745602	372
chr14	75745602	75745603	367
chr14	75745603	75745604	364
chr14	75745604	75745605	362
chr14	75745605	75745606	358
chr14	75745606	75745607	349
chr14	75745607	75745609	346
chr14	75745609	75745610	344
chr14	75745610	75745611	341
chr14	75745611	75745612	342
chr14	75745612	75745613	338
chr14	75745613	75745614	336
chr14	75745614	75745616	333
chr14	75745616	75745618	332
chr14	75745618	75745619	328
chr14	75745619	75745620	319
chr14	75745620	75745621	312
chr14	75745621	75745622	311
chr14	75745622	75745623	306
chr14	75745623	75745624	299
chr14	75745624	75745625	295
chr14	75745625	75745627	292
chr14	75745627	75745628	290
chr14	75745628	75745629	286
chr14	75745629	75745630	281
chr14	75745630	75745631	279
chr14	75745631	75745632	278
chr14	75745632	75745633	274
chr14	75745633	75745634	264
chr14	75745634	75745635	255
chr14	75745635	75745636	252
chr14	75745636	75745637	248
chr14	75745637	75745638	246
chr14	75745638	75745639	241
chr14	75745639	75745640	236
chr14	75745640	75745641	228
chr14	75745641	75745642	221
chr14	75745642	75745643	215
chr14	75745643	75745644	214
chr14	75745644	75745645	213
chr14	75745645	75745646	209
chr14	75745646	75745647	208
chr14	75745647	75745648	203
chr14	75745648	75745649	200
chr14	75745649	75745650	198
chr14	75745650	75745651	193
chr14	75745651	75745652	190
chr14	75745652	75745653	189
chr14	75745653	75745654	186
chr14	75745654	75745655	185
chr14	75745655	75745656	182
chr14	75745656	75745657	176
chr14	75745657	75745658	174
chr14	75745658	75745659	172
chr14	75745659	75745660	170
chr14	75745660	75745661	165
chr14	75745661	75745662	162
chr14	75745662	75745663	161
chr14	75745663	75745664	156
chr14	75745664	75745665	155
chr14	75745665	75745666	154
chr14	75745666	75745668	149
chr14	75745668	75745669	148
chr14	75745669	75745670	147
chr14	75745670	75745671	144
chr14	75745671	75745673	141
chr14	75745673	75745674	135
chr14	75745674	75745675	134
chr14	75745675	75745676	132
chr14	75745676	75745677	131
chr14	75745677	75745678	127
chr14	75745678	75745679	124
chr14	75745679	75745680	122
chr14	75745680	75745681	120
chr14	75745681	75745682	117
chr14	75745682	75745683	114
chr14	75745683	75745684	111
chr14	75745684	75745685	107
chr14	75745685	75745686	105
chr14	75745686	75745688	101
chr14	75745688	75745689	98
chr14	75745689	75745690	97
chr14	75745690	75745691	94
chr14	75745691	75745692	92
chr14	75745692	75745693	90
chr14	75745693	75745694	87
chr14	75745694	75745695	85
chr14	75745695	75745696	79
chr14	75745696	75745698	74
chr14	75745698	75745699	71
chr14	75745699	75745700	69
chr14	75745700	75745701	65
chr14	75745701	75745702	63
chr14	75745702	75745703	61
chr14	75745703	75745705	59
chr14	75745705	75745706	58
chr14	75745706	75745707	54
chr14	75745707	75745708	52
chr14	75745708	75745709	49
chr14	75745709	75745710	46
chr14	75745710	75745711	47
chr14	75745711	75745713	45
chr14	75745713	75745714	44
chr14	75745714	75745715	41
chr14	75745715	75745716	40
chr14	75745716	75745717	39
chr14	75745717	75745719	38
chr14	75745719	75745720	36
chr14	75745720	75745722	35
chr14	75745722	75745724	34
chr14	75745724	75745725	33
chr14	75745725	75745726	31
chr14	75745726	75745736	29
chr14	75745736	75745737	28
chr14	75745737	75745740	27
chr14	75745740	75745742	26
chr14	75745742	75745745	24
chr14	75745745	75745746	26
chr14	75745746	75745747	24
chr14	75745747	75745757	23
chr14	75745757	75745758	24
chr14	75745758	75745761	23
chr14	75745761	75745763	20
chr14	75745763	75745766	22
chr14	75745766	75745780	20
chr14	75745780	75745782	19
chr14	75745782	75745785	22
chr14	75745785	75745792	21
chr14	75745792	75745794	20
chr14	75745794	75745796	19
chr14	75745796	75745797	18
chr14	75745797	75745798	17
chr14	75745798	75745809	16
chr14	75745809	75745816	15
chr14	75745816	75745819	16
chr14	75745819	75745820	17
chr14	75745820	75745823	16
chr14	75745823	75745833	17
chr14	75745833	75745834	16
chr14	75745834	75745859	15
chr14	75745859	75745860	14
chr14	75745860	75745873	13
chr14	75745873	75745877	14
chr14	75745877	75745879	15
chr14	75745879	75745895	16
chr14	75745895	75745907	14
chr14	75745907	75745913	15
chr14	75745913	75745925	13
chr14	75745925	75745930	14
chr14	75745930	75745932	15
chr14	75745932	75745945	13
chr14	75745945	75745966	12
chr14	75745966	75745969	11
chr14	75745969	75745973	10
chr14	75745973	75745995	9
chr14	75745995	75746009	8
chr14	75746009	75746012	9
chr14	75746012	75746027	8
chr14	75746027	75746028	6
chr14	75746028	75746057	5
chr14	75746057	75746064	3
chr14	75746064	75746084	1
chr14	75746124	75746284	2
chr14	75746304	75746364	1
chr14	75746364	75746404	2
chr14	75746404	75746464	1
chr14	75746564	75746624	1
chr14	75746624	75746645	2
chr14	75746645	75746701	3
chr14	75746701	75746709	2
chr14	75746709	75746714	3
chr14	75746714	75746774	2
chr14	75746774	75746794	1
chr14	75747154	75747254	1
chr14	75747454	75747474	1
chr14	75747514	75747534	1
chr14	75747534	75747568	2
chr14	75747568	75747602	4
chr14	75747602	75747657	3
chr14	75747657	75747717	2
chr14	75747717	75747817	1
chr14	75747857	75747977	1
chr14	75747977	75747997	2
chr14	75747997	75748117	1
chr14	75749377	75749397	1
chr14	75749417	75749517	1
chr14	75750117	75750157	1
chr14	75750157	75750277	2
chr14	75750397	75750557	1
chr14	75751217	75751377	1
chr14	75751397	75751557	1
